# Supplementary material for: Data on length-weight and length-length relationships, mean condition factor, and gonadosomatic index of Rutilus rutilus and Perca fluviatilis from the Ob River basin, Western Siberia
Source: Data Brief. 2022 Mar 18;42:108067. doi: 10.1016/j.dib.2022.108067 (PMC8971317; doi:10.1016/j.dib.2022.108067)
Supplement: Supplementary file 1 [file mmc1.xlsx]

## Sheet: Rutilus rutilus_LWR
Date	Sampling Site	GPS coordinates	Total Length, cm	Standard Length, cm	Total Weight, g	Eviscerated Weight, g	Sex	Gonad Maturation Stage	Gonad Weight, g	Log TL	Log TW									a	b	TL^(b-3)	CF mean=100*a*TL^(b-3)	GSI
2011-07-01	Lake Rangetur	60⁰47'05.8"N 63⁰33'27.2"E	23.5	19.3	143	125	♂	2	1.9	1.37107	2.15534									0.0105003	3.0143	1.04618	1.09852	1.32867
2011-07-01	Lake Rangetur	60⁰47'05.8"N 63⁰33'27.2"E	24.3	20.3	161	143	♂	2	2	1.38561	2.20683											1.04668	1.09904	1.24224
2011-07-01	Lake Rangetur	60⁰47'05.8"N 63⁰33'27.2"E	21	16.9	109	91	♀	4	3	1.32222	2.03743											1.0445	1.09675	2.75229
2011-07-01	Lake Rangetur	60⁰47'05.8"N 63⁰33'27.2"E	23.5	18.5	136	118	♂	2	1.5	1.37107	2.13354											1.04618	1.09852	1.10294
2011-07-01	Lake Rangetur	60⁰47'05.8"N 63⁰33'27.2"E	21	16.8	98	86	♂	2	1.1	1.32222	1.99123											1.0445	1.09675	1.12245
2011-07-01	Lake Rangetur	60⁰47'05.8"N 63⁰33'27.2"E	22.3	18	117	103	♀	4	4.2	1.3483	2.06819											1.0454	1.09769	3.58974
2011-07-01	Lake Rangetur	60⁰47'05.8"N 63⁰33'27.2"E	21.5	17.5	115	102	♂	2	1.4	1.33244	2.0607											1.04485	1.09712	1.21739
2011-07-01	Lake Rangetur	60⁰47'05.8"N 63⁰33'27.2"E	24.2	19	164	147	♀	3	2.5	1.38382	2.21484											1.04662	1.09898	1.52439
2011-07-01	Lake Rangetur	60⁰47'05.8"N 63⁰33'27.2"E	19.7	16	79	72	♂	3	1	1.29447	1.89763											1.04354	1.09575	1.26582
2011-07-01	Lake Rangetur	60⁰47'05.8"N 63⁰33'27.2"E	22.8	18.5	138	124	♂	3	2	1.35793	2.13988											1.04573	1.09804	1.44928
2011-07-01	Lake Rangetur	60⁰47'05.8"N 63⁰33'27.2"E	21	17	88	78	♂	2	0.7	1.32222	1.94448											1.0445	1.09675	0.795455
2011-07-01	Lake Rangetur	60⁰47'05.8"N 63⁰33'27.2"E	23.1	18.9	139	126	♂	3	1.3	1.36361	2.14301											1.04592	1.09825	0.935252
2011-07-01	Lake Rangetur	60⁰47'05.8"N 63⁰33'27.2"E	23.6	19	128	114	♂	3	1.8	1.37291	2.10721											1.04624	1.09858	1.40625
2011-07-01	Lake Rangetur	60⁰47'05.8"N 63⁰33'27.2"E	24.2	19.9	163	144	♀	4	5.5	1.38382	2.21219											1.04662	1.09898	3.37423
2011-07-01	Lake Rangetur	60⁰47'05.8"N 63⁰33'27.2"E	22.5	18	126	113	♂	2	1.5	1.35218	2.10037											1.04553	1.09783	1.19048
2011-07-01	Lake Rangetur	60⁰47'05.8"N 63⁰33'27.2"E	24	19.5	171	156	♂	2	1.5	1.38021	2.233											1.04649	1.09885	0.877193
2011-07-01	Lake Rangetur	60⁰47'05.8"N 63⁰33'27.2"E	25.3	20.2	181	162	♀	4	5.9	1.40312	2.25768											1.04728	1.09968	3.25967
2011-07-01	Lake Rangetur	60⁰47'05.8"N 63⁰33'27.2"E	20.6	17.2	106	94	♀	4	4	1.31387	2.02531											1.04421	1.09645	3.77358
2011-07-01	Lake Rangetur	60⁰47'05.8"N 63⁰33'27.2"E	20.1	16	86	76	♂	2	1.5	1.3032	1.9345											1.04384	1.09606	1.74419
2011-07-01	Lake Rangetur	60⁰47'05.8"N 63⁰33'27.2"E	21.8	17.7	111	99	♀	4	3.2	1.33846	2.04532											1.04506	1.09734	2.88288
2011-07-01	Lake Rangetur	60⁰47'05.8"N 63⁰33'27.2"E	22	17.8	140	125	♂	2	1.8	1.34242	2.14613											1.04519	1.09748	1.28571
2011-07-01	Lake Rangetur	60⁰47'05.8"N 63⁰33'27.2"E	23	18.6	131	118	♂	2	1.5	1.36173	2.11727											1.04586	1.09818	1.14504
2011-07-01	Lake Rangetur	60⁰47'05.8"N 63⁰33'27.2"E	21.2	17	104	95	♂	2	1.2	1.32634	2.01703											1.04464	1.0969	1.15385
2011-07-01	Lake Rangetur	60⁰47'05.8"N 63⁰33'27.2"E	21	16.8	101	90	♂	2	1.5	1.32222	2.00432											1.0445	1.09675	1.48515
2011-07-01	Lake Rangetur	60⁰47'05.8"N 63⁰33'27.2"E	21.3	17.5	119	102	♀	4	5.5	1.32838	2.07555											1.04471	1.09697	4.62185
2011-07-01	Lake Rangetur	60⁰47'05.8"N 63⁰33'27.2"E	24	19.5	164	147	♀	4	5.8	1.38021	2.21484											1.04649	1.09885	3.53659
2011-07-01	Lake Rangetur	60⁰47'05.8"N 63⁰33'27.2"E	21.3	17.4	115	103	♂	2	1.3	1.32838	2.0607											1.04471	1.09697	1.13043
2011-07-01	Lake Rangetur	60⁰47'05.8"N 63⁰33'27.2"E	22.5	18.3	119	109	♂	2	0.8	1.35218	2.07555											1.04553	1.09783	0.672269
2011-07-01	Lake Rangetur	60⁰47'05.8"N 63⁰33'27.2"E	23.5	19.1	144	125	♀	4	5.4	1.37107	2.15836											1.04618	1.09852	3.75
2011-07-01	Lake Rangetur	60⁰47'05.8"N 63⁰33'27.2"E	22.5	18.3	141	126	♀	4	5.9	1.35218	2.14922											1.04553	1.09783	4.1844
2011-07-01	Lake Tomtaliahtur	60⁰36'16.3"N 65⁰24'08.9"E	19.9	16.2	88	78	♀	2	3	1.29885	1.94448											1.04369	1.09591	3.40909
2011-07-01	Lake Tomtaliahtur	60⁰36'16.3"N 65⁰24'08.9"E	25.5	20.6	160	139	♂	2	1.5	1.40654	2.20412											1.0474	1.0998	0.9375
2011-07-01	Lake Tomtaliahtur	60⁰36'16.3"N 65⁰24'08.9"E	22.3	18	119	107	♀	2	1	1.3483	2.07555											1.0454	1.09769	0.840336
2011-07-01	Lake Tomtaliahtur	60⁰36'16.3"N 65⁰24'08.9"E	19	15.5	71	62	♀	2	2.6	1.27875	1.85126											1.043	1.09518	3.66197
2011-07-01	Lake Tomtaliahtur	60⁰36'16.3"N 65⁰24'08.9"E	21.6	17.5	98	90	♀	2	0.3	1.33445	1.99123											1.04492	1.09719	0.306122
2011-07-01	Lake Tomtaliahtur	60⁰36'16.3"N 65⁰24'08.9"E	19.9	16.2	91	81	♀	2	2	1.29885	1.95904											1.04369	1.09591	2.1978
2011-07-01	Lake Tomtaliahtur	60⁰36'16.3"N 65⁰24'08.9"E	20.3	16.3	93	84	♀	2	1.5	1.3075	1.96848											1.04399	1.09622	1.6129
2011-07-01	Lake Tomtaliahtur	60⁰36'16.3"N 65⁰24'08.9"E	19	15.3	79	72	♀	2	0.9	1.27875	1.89763											1.043	1.09518	1.13924
2011-07-01	Lake Tomtaliahtur	60⁰36'16.3"N 65⁰24'08.9"E	26	21.1	170	157	♂	2	1.5	1.41497	2.23045											1.04769	1.1001	0.882353
2011-07-01	Lake Tomtaliahtur	60⁰36'16.3"N 65⁰24'08.9"E	19.5	15.8	79	70	♀	2	1.9	1.29003	1.89763											1.04339	1.09559	2.40506
2011-07-01	Lake Tomtaliahtur	60⁰36'16.3"N 65⁰24'08.9"E	20.5	16.3	96	77	♀	2	2	1.31175	1.98227											1.04414	1.09637	2.08333
2011-07-01	Lake Tomtaliahtur	60⁰36'16.3"N 65⁰24'08.9"E	27	22	140	166	♀	4	4.7	1.43136	2.14613											1.04826	1.1007	3.35714
2011-07-01	Lake Tomtaliahtur	60⁰36'16.3"N 65⁰24'08.9"E	19.5	15.5	78	69	♀	2	2	1.29003	1.89209											1.04339	1.09559	2.5641
2011-07-01	Lake Tomtaliahtur	60⁰36'16.3"N 65⁰24'08.9"E	23.2	17.5	143	127	♀	2	3.9	1.36549	2.15534											1.04599	1.09831	2.72727
2011-07-01	Lake Tomtaliahtur	60⁰36'16.3"N 65⁰24'08.9"E	18	14.5	69	60	♀	2	2.1	1.25527	1.83885											1.0422	1.09434	3.04348
2011-07-01	Lake Tomtaliahtur	60⁰36'16.3"N 65⁰24'08.9"E	21	17	96	85	♀	4	3.5	1.32222	1.98227											1.0445	1.09675	3.64583
2011-07-01	Lake Tomtaliahtur	60⁰36'16.3"N 65⁰24'08.9"E	20	16.5	94	82	♀	4	2.7	1.30103	1.97313											1.04377	1.09599	2.87234
2011-07-01	Lake Tomtaliahtur	60⁰36'16.3"N 65⁰24'08.9"E	21	16.5	98	89	♂	2	0.8	1.32222	1.99123											1.0445	1.09675	0.816327
2011-07-01	Lake Tomtaliahtur	60⁰36'16.3"N 65⁰24'08.9"E	19.4	15.3	75	69	♂	2	0.8	1.2878	1.87506											1.04332	1.09551	1.06667
2011-07-01	Lake Tomtaliahtur	60⁰36'16.3"N 65⁰24'08.9"E	17	13.3	52	46	♂	2	0.5	1.23045	1.716											1.04135	1.09344	0.961538
2011-07-01	Lake Tomtaliahtur	60⁰36'16.3"N 65⁰24'08.9"E	18.6	15.2	67	62	♀	2	0.6	1.26951	1.82607											1.04269	1.09485	0.895522
2011-07-01	Lake Tomtaliahtur	60⁰36'16.3"N 65⁰24'08.9"E	20.5	16.5	93	80	♀	4	2.5	1.31175	1.96848											1.04414	1.09637	2.68817
2011-07-01	Lake Tomtaliahtur	60⁰36'16.3"N 65⁰24'08.9"E	19.4	15.7	81	72	♀	4	2.3	1.2878	1.90849											1.04332	1.09551	2.83951
2011-07-01	Lake Tomtaliahtur	60⁰36'16.3"N 65⁰24'08.9"E	18.9	15.3	67	60	♀	2	1.3	1.27646	1.82607											1.04293	1.0951	1.9403
2011-07-01	Lake Tomtaliahtur	60⁰36'16.3"N 65⁰24'08.9"E	26.8	21.6	184	165	♀	4	4	1.42813	2.26482											1.04815	1.10058	2.17391
2011-07-01	Lake Tomtaliahtur	60⁰36'16.3"N 65⁰24'08.9"E	18.5	15	62	56	♀	2	1.5	1.26717	1.79239											1.04261	1.09476	2.41935
2011-07-01	Lake Tomtaliahtur	60⁰36'16.3"N 65⁰24'08.9"E	25.3	20.4	141	129	♀	4	4.7	1.40312	2.14922											1.04728	1.09968	3.33333
2011-07-01	Lake Tomtaliahtur	60⁰36'16.3"N 65⁰24'08.9"E	22.2	18	112	104	♂	1	0.4	1.34635	2.04922											1.04533	1.09762	0.357143
2011-07-01	Lake Dolgiy Sor	59⁰52'12.3"N 71⁰08'54.23"E	21	17.1	112	78	♀	2	2.8	1.32222	2.04922											1.0445	1.09675	2.5
2011-07-01	Lake Dolgiy Sor	59⁰52'12.3"N 71⁰08'54.23"E	24.3	20.1	149	130	♀	3	6.1	1.38561	2.17319											1.04668	1.09904	4.09396
2011-07-01	Lake Dolgiy Sor	59⁰52'12.3"N 71⁰08'54.23"E	22	18	119	102	♀	3	6.4	1.34242	2.07555											1.04519	1.09748	5.37815
2011-07-01	Lake Dolgiy Sor	59⁰52'12.3"N 71⁰08'54.23"E	24.5	20	150	125	♀	3	4.4	1.38917	2.17609											1.0468	1.09917	2.93333
2011-07-01	Lake Dolgiy Sor	59⁰52'12.3"N 71⁰08'54.23"E	21.4	17.5	111	98	♀	3	4.5	1.33041	2.04532											1.04478	1.09705	4.05405
2011-07-01	Lake Dolgiy Sor	59⁰52'12.3"N 71⁰08'54.23"E	26	21.1	204	152	♀	2	5.6	1.41497	2.30963											1.04769	1.1001	2.7451
2011-07-01	Lake Dolgiy Sor	59⁰52'12.3"N 71⁰08'54.23"E	21.7	19	122	105	♀	2	1.7	1.33646	2.08636											1.04499	1.09726	1.39344
2011-07-01	Lake Dolgiy Sor	59⁰52'12.3"N 71⁰08'54.23"E	23.9	19.7	139	119	♀	3	5.5	1.3784	2.14301											1.04643	1.09878	3.95683
2011-07-01	Lake Dolgiy Sor	59⁰52'12.3"N 71⁰08'54.23"E	23.4	19.6	118	103	♀	3	4.9	1.36922	2.07188											1.04612	1.09845	4.15254
2011-07-01	Lake Dolgiy Sor	59⁰52'12.3"N 71⁰08'54.23"E	25.3	21.3	136	183	♀	3	6.3	1.40312	2.13354											1.04728	1.09968	4.63235
2011-07-01	Lake Dolgiy Sor	59⁰52'12.3"N 71⁰08'54.23"E	26.5	22	159	134	♀	3	5.4	1.42325	2.2014											1.04798	1.1004	3.39623
2011-07-01	Lake Dolgiy Sor	59⁰52'12.3"N 71⁰08'54.23"E	23.3	20.3	153	127	♀	3	6.4	1.36736	2.18469											1.04605	1.09838	4.18301
2011-07-01	Lake Dolgiy Sor	59⁰52'12.3"N 71⁰08'54.23"E	23.2	19.3	132	110	♀	3	5.1	1.36549	2.12057											1.04599	1.09831	3.86364
2011-07-01	Lake Dolgiy Sor	59⁰52'12.3"N 71⁰08'54.23"E	22.3	18.7	126	106	♀	3	6.8	1.3483	2.10037											1.0454	1.09769	5.39683
2011-07-01	Lake Dolgiy Sor	59⁰52'12.3"N 71⁰08'54.23"E	22.2	18.1	140	103	♀		1.4	1.34635	2.14613											1.04533	1.09762	1
2011-07-01	Lake Dolgiy Sor	59⁰52'12.3"N 71⁰08'54.23"E	21.3	17.5	111	90	♀	3	5.3	1.32838	2.04532											1.04471	1.09697	4.77477
2011-07-01	Lake Dolgiy Sor	59⁰52'12.3"N 71⁰08'54.23"E	23.1	19.4	132	113	♂		1.3	1.36361	2.12057											1.04592	1.09825	0.984848
2011-07-01	Lake Dolgiy Sor	59⁰52'12.3"N 71⁰08'54.23"E	25	20.2	169	140	♀	3		1.39794	2.22789											1.04711	1.09949
2011-07-01	Lake Dolgiy Sor	59⁰52'12.3"N 71⁰08'54.23"E	21.3	17.7	112	92	♀	3	5.8	1.32838	2.04922											1.04471	1.09697	5.17857
2011-07-01	Lake Dolgiy Sor	59⁰52'12.3"N 71⁰08'54.23"E	21.3	18.1	119	98	♀	3	4.5	1.32838	2.07555											1.04471	1.09697	3.78151
2011-07-01	Lake Kuchak	57°21'01.7"N 66°04'04.7"E	21.5	18	119	93	♀	3	6.8	1.33244	2.07555											1.04485	1.09712	5.71429
2011-07-01	Lake Kuchak	57°21'01.7"N 66°04'04.7"E	17.5	14.5	58	49	♀	3	3.4	1.24304	1.76343											1.04178	1.09389	5.86207
2011-07-01	Lake Kuchak	57°21'01.7"N 66°04'04.7"E	20.5	17.1	99	82	♀	3	8.8	1.31175	1.99564											1.04414	1.09637	8.88889
2011-07-01	Lake Kuchak	57°21'01.7"N 66°04'04.7"E	20.5	17	97	79	♀	3	8.3	1.31175	1.98677											1.04414	1.09637	8.5567
2011-07-01	Lake Kuchak	57°21'01.7"N 66°04'04.7"E	21.5	18	120	92	♀	2	1.5	1.33244	2.07918											1.04485	1.09712	1.25
2011-07-01	Lake Kuchak	57°21'01.7"N 66°04'04.7"E	24.5	20	167	124	♀	3	20.6	1.38917	2.22272											1.0468	1.09917	12.3353
2011-07-01	Lake Kuchak	57°21'01.7"N 66°04'04.7"E	21.7	17.7	110	87	♀	3	13.5	1.33646	2.04139											1.04499	1.09726	12.2727
2011-07-01	Lake Kuchak	57°21'01.7"N 66°04'04.7"E	24	20.2	147	118	♀	3	17.4	1.38021	2.16732											1.04649	1.09885	11.8367
2011-07-01	Lake Kuchak	57°21'01.7"N 66°04'04.7"E	20.5	17	104	84	♀	3		1.31175	2.01703											1.04414	1.09637
2011-07-01	Lake Kuchak	57°21'01.7"N 66°04'04.7"E	23.2	19.5	132	108	♀	3	14.5	1.36549	2.12057											1.04599	1.09831	10.9848
2011-07-01	Lake Kuchak	57°21'01.7"N 66°04'04.7"E	21.5	18	109	87	♀	3	13.7	1.33244	2.03743											1.04485	1.09712	12.5688
2011-07-01	Lake Kuchak	57°21'01.7"N 66°04'04.7"E	22	18	122	97	♀	3	9.9	1.34242	2.08636											1.04519	1.09748	8.11475
2011-07-01	Lake Kuchak	57°21'01.7"N 66°04'04.7"E	26	21.6	206	163			22.1	1.41497	2.31387											1.04769	1.1001	10.7282
2011-07-01	Lake Kuchak	57°21'01.7"N 66°04'04.7"E	20.7	17	101	81	♀	3	12.5	1.31597	2.00432											1.04428	1.09652	12.3762
2011-07-01	Lake Kuchak	57°21'01.7"N 66°04'04.7"E	19.5	15.6	80	65	♀	3	9.3	1.29003	1.90309											1.04339	1.09559	11.625
2012-06-01	Ob River mouth	66°46'37" N 68°50'20" E	31	25.8	358		♀	4	58	1.49136	2.55388											1.05033	1.10288	16.2011
2012-06-01	Ob River mouth	66°46'37" N 68°50'20" E	30.4	25.3	367	325	♂	4	13	1.48287	2.56467											1.05004	1.10257	3.54223
2012-06-01	Ob River mouth	66°46'37" N 68°50'20" E	32.8	27.2	384	335	♂	4	21	1.51587	2.58433											1.05118	1.10377	5.46875
2012-06-01	Ob River mouth	66°46'37" N 68°50'20" E	29.5	25.1	324	293	♂	4	13	1.46982	2.51055											1.04959	1.10209	4.01235
2012-06-01	Ob River mouth	66°46'37" N 68°50'20" E	28.2	23.8	297	225	♀	4	47	1.45025	2.47276											1.04891	1.10138	15.8249
2012-06-01	Ob River mouth	66°46'37" N 68°50'20" E	24.2	20	149	131	♀	2	2.5	1.38382	2.17319											1.04662	1.09898	1.67785
2012-06-01	Ob River mouth	66°46'37" N 68°50'20" E	28.5	23.3	258	208	♀	4	30	1.45484	2.41162											1.04907	1.10155	11.6279
2012-06-01	Ob River mouth	66°46'37" N 68°50'20" E	25.1	21.9	180	149	♀	4	20	1.39967	2.25527											1.04717	1.09955	11.1111
2012-06-01	Ob River mouth	66°46'37" N 68°50'20" E	29.5	24.3	303	256	♀	4-2	9	1.46982	2.48144											1.04959	1.10209	2.9703
2012-06-01	Ob River mouth	66°46'37" N 68°50'20" E	27.2	22.5	188	160	♀	4-2	7	1.43457	2.27416											1.04837	1.10081	3.7234
2012-06-01	Ob River mouth	66°46'37" N 68°50'20" E	25.5	21	185	158	♀	2	3	1.40654	2.26717											1.0474	1.0998	1.62162
2012-06-01	Ob River mouth	66°46'37" N 68°50'20" E	26.8	22.3	187	164	♀	4-2	8	1.42813	2.27184											1.04815	1.10058	4.27807
2012-06-01	Ob River mouth	66°46'37" N 68°50'20" E	25.4	21.1	162	147	♂	5	2.5	1.40483	2.20952											1.04734	1.09974	1.54321
2012-06-01	Ob River mouth	66°46'37" N 68°50'20" E	26.2	21.3	201	172	♀	4-2	4.4	1.4183	2.3032											1.04781	1.10023	2.18905
2012-06-01	Ob River mouth	66°46'37" N 68°50'20" E	26.3	21.9	190		♀	4-2		1.41996	2.27875											1.04787	1.10029
2012-06-01	Ob River mouth	66°46'37" N 68°50'20" E	25.1	20.7	162	143	♂	5	2.6	1.39967	2.20952											1.04717	1.09955	1.60494
2012-06-01	Ob River mouth	66°46'37" N 68°50'20" E	24.3	20.2	148	118	♀	4	17.2	1.38561	2.17026											1.04668	1.09904	11.6216
2012-06-01	Ob River mouth	66°46'37" N 68°50'20" E	25.5	21.7	180	163	♂	5	2.5	1.40654	2.25527											1.0474	1.0998	1.38889
2012-06-01	Ob River mouth	66°46'37" N 68°50'20" E	28.3	23.6	243	212	♀	4-2	6.9	1.45179	2.38561											1.04896	1.10144	2.83951
2012-06-01	Ob River mouth	66°46'37" N 68°50'20" E	23.6	19.6	143	125	♂	5	2.7	1.37291	2.15534											1.04624	1.09858	1.88811
2012-06-01	Ob River mouth	66°46'37" N 68°50'20" E	24.3	20.3	152	134	♂	5	2.1	1.38561	2.18184											1.04668	1.09904	1.38158
2012-06-01	Ob River mouth	66°46'37" N 68°50'20" E	28.5	23.8	271	237	♀	4-3	8.2	1.45484	2.43297											1.04907	1.10155	3.02583
2012-06-01	Ob River mouth	66°46'37" N 68°50'20" E	25	20.9	180	159	♀	2	2.9	1.39794	2.25527											1.04711	1.09949	1.61111
2012-06-01	Ob River mouth	66°46'37" N 68°50'20" E	28.3	23.6	242	214	♀	4-3	3.5	1.45179	2.38382											1.04896	1.10144	1.44628
2012-06-01	Ob River mouth	66°46'37" N 68°50'20" E	30.1	24.8	338	294	♀	4-3	9.3	1.47857	2.52892											1.04989	1.10241	2.75148
2012-06-01	Ob River mouth	66°46'37" N 68°50'20" E	25.4	21	157	140	♂	5	2.9	1.40483	2.1959											1.04734	1.09974	1.84713
2012-06-01	Ob River mouth	66°46'37" N 68°50'20" E	27.5	22.7	236	207	♀	4-2	5.1	1.43933	2.37291											1.04853	1.10099	2.16102
2012-06-01	Ob River mouth	66°46'37" N 68°50'20" E	24.8	20.8	179	161	♀	4-3а	4.1	1.39445	2.25285											1.04699	1.09936	2.2905
2012-06-01	Ob River mouth	66°46'37" N 68°50'20" E	24.1	20	151	132	♀	4-3а	3.8	1.38202	2.17898											1.04656	1.09891	2.51656
2012-06-01	Ob River mouth	66°46'37" N 68°50'20" E	37.5	32	656	560	♀	4-3а	17.2	1.57403	2.8169											1.05319	1.10588	2.62195
2012-07-01	Lake Entllor	61°41'42.4''N 72°00'27.9''E	20.7	16.5	95	85	♀	3а	1.6	1.31597	1.97772											1.04428	1.09652	1.68421
2012-07-01	Lake Entllor	61°41'42.4''N 72°00'27.9''E	21.5	17.6	117	105	♀	3а	3.2	1.33244	2.06819											1.04485	1.09712	2.73504
2012-07-01	Lake Entllor	61°41'42.4''N 72°00'27.9''E	19.5	15.6	80	70	♀	3а	1.6	1.29003	1.90309											1.04339	1.09559	2
2012-07-01	Lake Entllor	61°41'42.4''N 72°00'27.9''E	20.5	16.5	99	88	♀	2	1.4	1.31175	1.99564											1.04414	1.09637	1.41414
2012-07-01	Lake Entllor	61°41'42.4''N 72°00'27.9''E	21.5		93	80	♀	3b		1.33244	1.96848											1.04485	1.09712
2012-07-01	Lake Entllor	61°41'42.4''N 72°00'27.9''E	18.8	16.2	74	57	♂	2	0.6	1.27416	1.86923											1.04285	1.09502	0.810811
2012-07-01	Lake Entllor	61°41'42.4''N 72°00'27.9''E	18.2	14.6	70	54				1.26007	1.8451											1.04236	1.09451
2012-07-01	Lake Entllor	61°41'42.4''N 72°00'27.9''E	19.4	15.6	84	74	♀	3b	3.2	1.2878	1.92428											1.04332	1.09551	3.80952
2012-07-01	Lake Entllor	61°41'42.4''N 72°00'27.9''E	20.2	16.3	92		♀	3b	2.3	1.30535	1.96379											1.04392	1.09614	2.5
2012-07-01	Lake Entllor	61°41'42.4''N 72°00'27.9''E	18.9	15.3	75	58			0.9	1.27646	1.87506											1.04293	1.0951	1.2
2012-07-01	Lake Entllor	61°41'42.4''N 72°00'27.9''E	21.9	17.3	96	85	♀	2	1.5	1.34044	1.98227											1.04513	1.09741	1.5625
2012-07-01	Lake Entllor	61°41'42.4''N 72°00'27.9''E	23.4	19.1	152	138	♀	3b	4.1	1.36922	2.18184											1.04612	1.09845	2.69737
2012-07-01	Lake Entllor	61°41'42.4''N 72°00'27.9''E	18.3	14.5	57	51	♂	2	0.6	1.26245	1.75587											1.04244	1.09459	1.05263
2012-07-01	Lake Entllor	61°41'42.4''N 72°00'27.9''E	21.2	17.1	106	95	♀	3b	2.8	1.32634	2.02531											1.04464	1.0969	2.64151
2012-07-01	Lake Entllor	61°41'42.4''N 72°00'27.9''E	21.1	17	110	98	♀	3b	3.1	1.32428	2.04139											1.04457	1.09682	2.81818
2012-07-01	Lake Entllor	61°41'42.4''N 72°00'27.9''E	20	15.7	78	68	♂	2	0.7	1.30103	1.89209											1.04377	1.09599	0.897436
2012-07-01	Lake Entllor	61°41'42.4''N 72°00'27.9''E	21.5	17.2	117	105	♂	2	1.3	1.33244	2.06819											1.04485	1.09712	1.11111
2012-07-01	Lake Entllor	61°41'42.4''N 72°00'27.9''E	22	17.6	118	106	♀	3b	2.9	1.34242	2.07188											1.04519	1.09748	2.45763
2012-07-01	Lake Entllor	61°41'42.4''N 72°00'27.9''E	19	15.3	78	70	♂	2	0.6	1.27875	1.89209											1.043	1.09518	0.769231
2012-07-01	Lake Entllor	61°41'42.4''N 72°00'27.9''E	20.7	16.3	94	84	♂	2	0.9	1.31597	1.97313											1.04428	1.09652	0.957447
2012-07-01	Lake Entllor	61°41'42.4''N 72°00'27.9''E	23.4	18.6	130	116	♀	3b	2.7	1.36922	2.11394											1.04612	1.09845	2.07692
2012-07-01	Lake Entllor	61°41'42.4''N 72°00'27.9''E	22.1	17.5	117	105	♀	3b	3.1	1.34439	2.06819											1.04526	1.09755	2.64957
2012-07-01	Lake Entllor	61°41'42.4''N 72°00'27.9''E	20.8	16.9	104	93	♀	3b	2.5	1.31806	2.01703											1.04436	1.0966	2.40385
2012-07-01	Lake Entllor	61°41'42.4''N 72°00'27.9''E	21.5	17.3	114	101	♀	3b	3	1.33244	2.0569											1.04485	1.09712	2.63158
2012-07-01	Lake Entllor	61°41'42.4''N 72°00'27.9''E	22.3	16.9	103	94	♂	2	0.8	1.3483	2.01284											1.0454	1.09769	0.776699
2012-07-01	Lake Syrkoviy Sor	60°04'38.5''N 71°27'24.7''E	22.8	18.5	121	107	♀	3b	2.5	1.35793	2.08279											1.04573	1.09804	2.06612
2012-07-01	Lake Syrkoviy Sor	60°04'38.5''N 71°27'24.7''E	23.2	18.7	133	114	♂	2	1.1	1.36549	2.12385											1.04599	1.09831	0.827068
2012-07-01	Lake Syrkoviy Sor	60°04'38.5''N 71°27'24.7''E	18.3	14.9	64	53	♀	3а	1.5	1.26245	1.80618											1.04244	1.09459	2.34375
2012-07-01	Lake Syrkoviy Sor	60°04'38.5''N 71°27'24.7''E	17.6	14.4	59	51	♀	2	1.2	1.24551	1.77085											1.04186	1.09398	2.0339
2012-07-01	Lake Syrkoviy Sor	60°04'38.5''N 71°27'24.7''E	22.6	18.5	126	111	♂	2	2.8	1.35411	2.10037											1.0456	1.0979	2.22222
2012-07-01	Lake Syrkoviy Sor	60°04'38.5''N 71°27'24.7''E	22.9	18.8	146	112	♀	3b	3	1.35984	2.16435											1.04579	1.09811	2.05479
2012-07-01	Lake Syrkoviy Sor	60°04'38.5''N 71°27'24.7''E	22.1	18	118	100	♀	3b	3	1.34439	2.07188											1.04526	1.09755	2.54237
2012-07-01	Lake Syrkoviy Sor	60°04'38.5''N 71°27'24.7''E	18.9	15.3	67	56	♂	2	0.9	1.27646	1.82607											1.04293	1.0951	1.34328
2012-07-01	Lake Syrkoviy Sor	60°04'38.5''N 71°27'24.7''E	20.4	16.6	100	82	♀	3а	2.7	1.30963	2											1.04407	1.0963	2.7
2012-07-01	Lake Syrkoviy Sor	60°04'38.5''N 71°27'24.7''E	18.8	15.3	71	61	♀	3а	2.3	1.27416	1.85126											1.04285	1.09502	3.23944
2012-07-01	Lake Syrkoviy Sor	60°04'38.5''N 71°27'24.7''E	22.5	18.4	132	114	♀	3b	2.9	1.35218	2.12057											1.04553	1.09783	2.19697
2012-07-01	Lake Syrkoviy Sor	60°04'38.5''N 71°27'24.7''E	22.3	18.1	134	114	♀	3b	3.6	1.3483	2.1271											1.0454	1.09769	2.68657
2012-07-01	Lake Syrkoviy Sor	60°04'38.5''N 71°27'24.7''E	22.4	18.4	136	118	♀	3а	2.9	1.35025	2.13354											1.04546	1.09776	2.13235
2012-07-01	Lake Syrkoviy Sor	60°04'38.5''N 71°27'24.7''E	21.9	17.5	124	105	♀	3а	2.9	1.34044	2.09342											1.04513	1.09741	2.33871
2012-07-01	Lake Syrkoviy Sor	60°04'38.5''N 71°27'24.7''E	24.5	19.9	173	151	♀	3а	3.8	1.38917	2.23805											1.0468	1.09917	2.19653
2012-07-01	Lake Syrkoviy Sor	60°04'38.5''N 71°27'24.7''E	21	17.3	115	100	♀	3а	2.8	1.32222	2.0607											1.0445	1.09675	2.43478
2012-07-01	Lake Syrkoviy Sor	60°04'38.5''N 71°27'24.7''E	22.8	18.5	144	123	♀	3b	3.3	1.35793	2.15836											1.04573	1.09804	2.29167
2012-07-01	Lake Syrkoviy Sor	60°04'38.5''N 71°27'24.7''E	23.3	18.9	158	133	♀	3а	4.3	1.36736	2.19866											1.04605	1.09838	2.72152
2012-07-01	Lake Syrkoviy Sor	60°04'38.5''N 71°27'24.7''E	22	18.2	124	111	♀	3а	3.2	1.34242	2.09342											1.04519	1.09748	2.58065
2012-07-01	Lake Syrkoviy Sor	60°04'38.5''N 71°27'24.7''E	23.4	19.2	142	123	♂	2	1.3	1.36922	2.15229											1.04612	1.09845	0.915493
2012-07-01	Lake Syrkoviy Sor	60°04'38.5''N 71°27'24.7''E	22.8	18.7	140	12	♀	3b	3.9	1.35793	2.14613											1.04573	1.09804	2.78571
2012-07-01	Lake Syrkoviy Sor	60°04'38.5''N 71°27'24.7''E	22.4	16.3	92	79	♀	3а	2	1.35025	1.96379											1.04546	1.09776	2.17391
2012-07-01	Lake Syrkoviy Sor	60°04'38.5''N 71°27'24.7''E	20.6	16.5	90	75	♀	3а	1.8	1.31387	1.95424											1.04421	1.09645	2
2012-07-01	Lake Syrkoviy Sor	60°04'38.5''N 71°27'24.7''E	21.4	17.2	98	86	♂	2	0.8	1.33041	1.99123											1.04478	1.09705	0.816327
2012-07-01	Lake Syrkoviy Sor	60°04'38.5''N 71°27'24.7''E	21.6	17.6	115	99	♂	2	1.2	1.33445	2.0607											1.04492	1.09719	1.04348
2012-07-01	Lake Polyntur	61°11'54.7''N 65°36'08.9''E	26.5	22.6	290	238	♀	3	17	1.42325	2.4624											1.04798	1.1004	5.86207
2012-07-01	Lake Polyntur	61°11'54.7''N 65°36'08.9''E	25	21.1	254	215	♂	3	3	1.39794	2.40483											1.04711	1.09949	1.1811
2012-07-01	Lake Polyntur	61°11'54.7''N 65°36'08.9''E	27.8	23.1	327	275	♀	3а	13.7	1.44404	2.51455											1.0487	1.10116	4.1896
2012-07-01	Lake Polyntur	61°11'54.7''N 65°36'08.9''E	21.2	18	118	99	♀	3а	5.6	1.32634	2.07188											1.04464	1.0969	4.74576
2012-07-01	Lake Polyntur	61°11'54.7''N 65°36'08.9''E	23.7	19.7	194	161	♀	3c	10.3	1.37475	2.2878											1.04631	1.09865	5.30928
2012-07-01	Lake Polyntur	61°11'54.7''N 65°36'08.9''E	20.3	17	104	88	♂	2	2	1.3075	2.01703											1.04399	1.09622	1.92308
2012-07-01	Lake Polyntur	61°11'54.7''N 65°36'08.9''E	21.1	17.5	118	101	♂	2	2.9	1.32428	2.07188											1.04457	1.09682	2.45763
2012-07-01	Lake Polyntur	61°11'54.7''N 65°36'08.9''E	23.3	19.7	172	148	♂	2	2.7	1.36736	2.23553											1.04605	1.09838	1.56977
2012-07-01	Lake Polyntur	61°11'54.7''N 65°36'08.9''E	22.7	19	174	145	♀	3b	5.9	1.35603	2.24055											1.04566	1.09797	3.3908
2012-07-01	Lake Polyntur	61°11'54.7''N 65°36'08.9''E	21.5	18.1	138	116	♂	2	2.2	1.33244	2.13988											1.04485	1.09712	1.5942
2012-07-01	Lake Polyntur	61°11'54.7''N 65°36'08.9''E	24.7	20.7	200	173	♂	3	2.9	1.3927	2.30103											1.04692	1.0993	1.45
2012-07-01	Lake Polyntur	61°11'54.7''N 65°36'08.9''E	24.2	20.4	202	166	♀	3b	14.1	1.38382	2.30535											1.04662	1.09898	6.9802
2012-07-01	Lake Polyntur	61°11'54.7''N 65°36'08.9''E	26.7	22.3	250	218	♂	3	2.9	1.42651	2.39794											1.04809	1.10052	1.16
2012-07-01	Lake Polyntur	61°11'54.7''N 65°36'08.9''E	26.3	22.1	264	215	♀	3c	20.8	1.41996	2.4216											1.04787	1.10029	7.87879
2012-07-01	Lake Polyntur	61°11'54.7''N 65°36'08.9''E	25.1	20.8	202	175	♂	3	1.6	1.39967	2.30535											1.04717	1.09955	0.792079
2012-07-01	Lake Polyntur	61°11'54.7''N 65°36'08.9''E	25.2	21.1	247	208	♂	3	3	1.4014	2.3927											1.04723	1.09961	1.21457
2012-07-01	Lake Polyntur	61°11'54.7''N 65°36'08.9''E	26.5	22.3	247	207	♂	3	3.6	1.42325	2.3927											1.04798	1.1004	1.45749
2012-07-01	Lake Polyntur	61°11'54.7''N 65°36'08.9''E	20.8	17.8	112	97	♀	2	4	1.31806	2.04922											1.04436	1.0966	3.57143
2012-07-01	Severnaya Sosva River	63°11'00''N 63°42'00''E	33.2	27.4	445	393	♀	3b	16	1.52114	2.64836											1.05136	1.10396	3.59551
2012-07-01	Severnaya Sosva River	63°11'00''N 63°42'00''E	31.5	26.1	327	297	♂	3		1.49831	2.51455											1.05057	1.10313
2012-07-01	Severnaya Sosva River	63°11'00''N 63°42'00''E	29.5	24.1	283	255	♀	4-3b	7.5	1.46982	2.45179											1.04959	1.10209	2.65018
2012-07-01	Severnaya Sosva River	63°11'00''N 63°42'00''E	27.9	22.9	236	212	♀	4-3b	6	1.4456	2.37291											1.04875	1.10122	2.54237
2012-07-01	Severnaya Sosva River	63°11'00''N 63°42'00''E	25.6	21.3	161	144	♀	2	2.7	1.40824	2.20683											1.04746	1.09986	1.67702
2012-07-01	Severnaya Sosva River	63°11'00''N 63°42'00''E	31.2	25.7	270	231	♀	4-3а	9.8	1.49415	2.43136											1.05043	1.10298	3.62963
2012-07-01	Severnaya Sosva River	63°11'00''N 63°42'00''E	32.7	27.3	409	342	♀	3b	15.1	1.51455	2.61172											1.05113	1.10372	3.69193
2012-07-01	Severnaya Sosva River	63°11'00''N 63°42'00''E	33.7	27.4	359	314	♀	3а	8.7	1.52763	2.55509											1.05159	1.10419	2.4234
2012-07-01	Severnaya Sosva River	63°11'00''N 63°42'00''E	26.3	21.3	185	165	♀	2	4	1.41996	2.26717											1.04787	1.10029	2.16216
2012-07-01	Severnaya Sosva River	63°11'00''N 63°42'00''E	25.4	20.6	187	170	♀	3-3а	5.2	1.40483	2.27184											1.04734	1.09974	2.78075
2012-07-01	Severnaya Sosva River	63°11'00''N 63°42'00''E	28.3	22.9	209	188	♀	4-3а	4.6	1.45179	2.32015											1.04896	1.10144	2.20096
2012-07-01	Severnaya Sosva River	63°11'00''N 63°42'00''E	25.6	21	184	162	♀	4-3а	4.4	1.40824	2.26482											1.04746	1.09986	2.3913
2012-07-01	Severnaya Sosva River	63°11'00''N 63°42'00''E	24.7	20	134	119	♀	4-3а	3.4	1.3927	2.1271											1.04692	1.0993	2.53731
2012-07-01	Severnaya Sosva River	63°11'00''N 63°42'00''E	20.8	16.2	83	73	♂	2		1.31806	1.91908											1.04436	1.0966
2012-07-01	Severnaya Sosva River	63°11'00''N 63°42'00''E	20.2	16.3	76					1.30535	1.88081											1.04392	1.09614
2012-07-01	Severnaya Sosva River	63°11'00''N 63°42'00''E	26.3	21.2	185	165	♀	4-3а	6.5	1.41996	2.26717											1.04787	1.10029	3.51351
2012-07-01	Severnaya Sosva River	63°11'00''N 63°42'00''E	26.3	21.2	175	160	♀	2	0.5	1.41996	2.24304											1.04787	1.10029	0.285714
2012-07-01	Severnaya Sosva River	63°11'00''N 63°42'00''E	26	21.2	158	143	♀	4-3а	2.7	1.41497	2.19866											1.04769	1.1001	1.70886
2012-07-01	Severnaya Sosva River	63°11'00''N 63°42'00''E	24.8	20.4	158	142	♀	4-3а	3	1.39445	2.19866											1.04699	1.09936	1.89873
2012-07-01	Severnaya Sosva River	63°11'00''N 63°42'00''E	26	21.2	166	149	♀	4-3а	3.4	1.41497	2.22011											1.04769	1.1001	2.04819
2012-07-01	Severnaya Sosva River	63°11'00''N 63°42'00''E	26.6	21.8	197	173	♀	4-3а	6.3	1.42488	2.29447											1.04804	1.10046	3.19797
2012-07-01	Severnaya Sosva River	63°11'00''N 63°42'00''E	24.2	19.3	124	112	♂	2		1.38382	2.09342											1.04662	1.09898
2012-07-01	Severnaya Sosva River	63°11'00''N 63°42'00''E	17.7	14.7	52	48				1.24797	1.716											1.04195	1.09407
2012-07-01	Severnaya Sosva River	63°11'00''N 63°42'00''E	19.5	16	74	66	♀	2	1.2	1.29003	1.86923											1.04339	1.09559	1.62162
2012-07-01	Severnaya Sosva River	63°11'00''N 63°42'00''E	26.3	21.5	189	173	♀	2	3	1.41996	2.27646											1.04787	1.10029	1.5873
2012-07-01	Severnaya Sosva River	63°11'00''N 63°42'00''E	19.2	15.9	66	60	♂	2		1.2833	1.81954											1.04316	1.09535
2012-07-01	Severnaya Sosva River	63°11'00''N 63°42'00''E	24.4	19.9	142	129	♀	2	0.8	1.38739	2.15229											1.04674	1.09911	0.56338
2012-07-01	Severnaya Sosva River	63°11'00''N 63°42'00''E	20.8	17.1	89	82	♂	2		1.31806	1.94939											1.04436	1.0966
2012-07-01	Severnaya Sosva River	63°11'00''N 63°42'00''E	25.8	20.7	190	173	♀	2	5.3	1.41162	2.27875											1.04758	1.09998	2.78947
2012-09-01	upstream the confluence of the Ob and Irtysh rivers	61°3'53"N, 68°38'11"E	32.2	26	317	268	♀	3b	17	1.50786	2.50106											1.0509	1.10347	5.36278
2012-09-01	upstream the confluence of the Ob and Irtysh rivers	61°3'53"N, 68°38'11"E	28	22.9	230	194	♀	3b	17	1.44716	2.36173											1.0488	1.10127	7.3913
2012-09-01	upstream the confluence of the Ob and Irtysh rivers	61°3'53"N, 68°38'11"E	25	20.5	163	140	♀	3b	12	1.39794	2.21219											1.04711	1.09949	7.36196
2012-09-01	upstream the confluence of the Ob and Irtysh rivers	61°3'53"N, 68°38'11"E	30.5	24.9	313	269	♀	3b	24	1.4843	2.49554											1.05009	1.10262	7.66773
2012-09-01	upstream the confluence of the Ob and Irtysh rivers	61°3'53"N, 68°38'11"E	28.7	23	252	218	♀	3b	15	1.45788	2.4014											1.04917	1.10166	5.95238
2012-09-01	upstream the confluence of the Ob and Irtysh rivers	61°3'53"N, 68°38'11"E	32.8	26.1	409	352	♀	3b	27	1.51587	2.61172											1.05118	1.10377	6.60147
2012-09-01	upstream the confluence of the Ob and Irtysh rivers	61°3'53"N, 68°38'11"E	29.9	24.1	268	225	♀	3b	16	1.47567	2.42813											1.04979	1.10231	5.97015
2012-09-01	upstream the confluence of the Ob and Irtysh rivers	61°3'53"N, 68°38'11"E	28.4	23.8	239	196	♀	3b	15	1.45332	2.3784											1.04902	1.10149	6.27615
2012-09-01	upstream the confluence of the Ob and Irtysh rivers	61°3'53"N, 68°38'11"E	24.2	19.8	140	120	♀	3b	11	1.38382	2.14613											1.04662	1.09898	7.85714
2012-09-01	upstream the confluence of the Ob and Irtysh rivers	61°3'53"N, 68°38'11"E	30.9	25.1	324	277	♀	3b	21	1.48996	2.51055											1.05028	1.10282	6.48148
2012-09-01	upstream the confluence of the Ob and Irtysh rivers	61°3'53"N, 68°38'11"E	27.1	22.2	209	186	♂	3	2.2	1.43297	2.32015											1.04831	1.10076	1.05263
2012-09-01	upstream the confluence of the Ob and Irtysh rivers	61°3'53"N, 68°38'11"E	28.3	22.6	263	224	♀	3b	17.9	1.45179	2.41996											1.04896	1.10144	6.80608
2012-09-01	upstream the confluence of the Ob and Irtysh rivers	61°3'53"N, 68°38'11"E	21.9	18.1	119	103	♂	3	2.5	1.34044	2.07555											1.04513	1.09741	2.10084
2012-09-01	upstream the confluence of the Ob and Irtysh rivers	61°3'53"N, 68°38'11"E	21.2	17.4	105	91	♀	3b		1.32634	2.02119											1.04464	1.0969
2012-09-01	upstream the confluence of the Ob and Irtysh rivers	61°3'53"N, 68°38'11"E	29.3	24.1	270	228	♀	3b	14	1.46687	2.43136											1.04948	1.10199	5.18519
2012-09-01	upstream the confluence of the Ob and Irtysh rivers	61°3'53"N, 68°38'11"E	22.6	18.5	118	99	♀	3b	6.4	1.35411	2.07188											1.0456	1.0979	5.42373
2012-09-01	upstream the confluence of the Ob and Irtysh rivers	61°3'53"N, 68°38'11"E	24.6	20.4	155	129	♀	3b	7.8	1.39094	2.19033											1.04686	1.09923	5.03226
2012-09-01	upstream the confluence of the Ob and Irtysh rivers	61°3'53"N, 68°38'11"E	22.4	18.2	116	99	♀	3b	5.5	1.35025	2.06446											1.04546	1.09776	4.74138
2012-09-01	upstream the confluence of the Ob and Irtysh rivers	61°3'53"N, 68°38'11"E	27.2	22.2	208	180	♀	3b	9.2	1.43457	2.31806											1.04837	1.10081	4.42308
2012-09-01	upstream the confluence of the Ob and Irtysh rivers	61°3'53"N, 68°38'11"E	21.9	17.2	97	86	♀	3b	3.5	1.34044	1.98677											1.04513	1.09741	3.60825
2012-09-01	upstream the confluence of the Ob and Irtysh rivers	61°3'53"N, 68°38'11"E	22	17.9	119	101	♀	3b	7.8	1.34242	2.07555											1.04519	1.09748	6.55462
2012-09-01	upstream the confluence of the Ob and Irtysh rivers	61°3'53"N, 68°38'11"E	25.2	20.4	184	152	♀	3b	13	1.4014	2.26482											1.04723	1.09961	7.06522
2012-09-01	upstream the confluence of the Ob and Irtysh rivers	61°3'53"N, 68°38'11"E	28.3	23	261	224	♀	3b	16	1.45179	2.41664											1.04896	1.10144	6.13027
2012-09-01	upstream the confluence of the Ob and Irtysh rivers	61°3'53"N, 68°38'11"E	29.4	24.1	212	192	♂	3	3	1.46835	2.32634											1.04954	1.10204	1.41509
2012-09-01	upstream the confluence of the Ob and Irtysh rivers	61°3'53"N, 68°38'11"E	29.7	24.9	343	287	♀	3b	31	1.47276	2.53529											1.04969	1.1022	9.0379
2012-09-01	upstream the confluence of the Ob and Irtysh rivers	61°3'53"N, 68°38'11"E	30.3	24.3	315	263	♀	3b	30	1.48144	2.49831											1.04999	1.10252	9.52381
2012-09-01	upstream the confluence of the Ob and Irtysh rivers	61°3'53"N, 68°38'11"E	28.2	23.6	242	209	♀	3b	12.5	1.45025	2.38382											1.04891	1.10138	5.16529
2012-09-01	upstream the confluence of the Ob and Irtysh rivers	61°3'53"N, 68°38'11"E	27.8	22.3	239	202	♀	3b	16.9	1.44404	2.3784											1.0487	1.10116	7.07113
2012-09-01	upstream the confluence of the Ob and Irtysh rivers	61°3'53"N, 68°38'11"E	25.8	20.7	184	159	♀	3b	11.5	1.41162	2.26482											1.04758	1.09998	6.25
2012-09-01	upstream the confluence of the Ob and Irtysh rivers	61°3'53"N, 68°38'11"E	23.8	19.3	140	126	♂	3	2.2	1.37658	2.14613											1.04637	1.09871	1.57143
		Min	17	13.3	52	12
		Max	37.5	32	656	560

## Sheet: Rutilus rutilus_LLR
Date	Sampling Site	GPS coordinates	Total Length, cm	Standard Length, cm
2011-07-01	Lake Rangetur	60⁰47'05.8"N 63⁰33'27.2"E	23.5	19.3
2011-07-01	Lake Rangetur	60⁰47'05.8"N 63⁰33'27.2"E	24.3	20.3
2011-07-01	Lake Rangetur	60⁰47'05.8"N 63⁰33'27.2"E	21	16.9
2011-07-01	Lake Rangetur	60⁰47'05.8"N 63⁰33'27.2"E	23.5	18.5
2011-07-01	Lake Rangetur	60⁰47'05.8"N 63⁰33'27.2"E	21	16.8
2011-07-01	Lake Rangetur	60⁰47'05.8"N 63⁰33'27.2"E	22.3	18
2011-07-01	Lake Rangetur	60⁰47'05.8"N 63⁰33'27.2"E	21.5	17.5
2011-07-01	Lake Rangetur	60⁰47'05.8"N 63⁰33'27.2"E	24.2	19
2011-07-01	Lake Rangetur	60⁰47'05.8"N 63⁰33'27.2"E	19.7	16
2011-07-01	Lake Rangetur	60⁰47'05.8"N 63⁰33'27.2"E	22.8	18.5
2011-07-01	Lake Rangetur	60⁰47'05.8"N 63⁰33'27.2"E	21	17
2011-07-01	Lake Rangetur	60⁰47'05.8"N 63⁰33'27.2"E	23.1	18.9
2011-07-01	Lake Rangetur	60⁰47'05.8"N 63⁰33'27.2"E	23.6	19
2011-07-01	Lake Rangetur	60⁰47'05.8"N 63⁰33'27.2"E	24.2	19.9
2011-07-01	Lake Rangetur	60⁰47'05.8"N 63⁰33'27.2"E	22.5	18
2011-07-01	Lake Rangetur	60⁰47'05.8"N 63⁰33'27.2"E	24	19.5
2011-07-01	Lake Rangetur	60⁰47'05.8"N 63⁰33'27.2"E	25.3	20.2
2011-07-01	Lake Rangetur	60⁰47'05.8"N 63⁰33'27.2"E	20.6	17.2
2011-07-01	Lake Rangetur	60⁰47'05.8"N 63⁰33'27.2"E	20.1	16
2011-07-01	Lake Rangetur	60⁰47'05.8"N 63⁰33'27.2"E	21.8	17.7
2011-07-01	Lake Rangetur	60⁰47'05.8"N 63⁰33'27.2"E	22	17.8
2011-07-01	Lake Rangetur	60⁰47'05.8"N 63⁰33'27.2"E	23	18.6
2011-07-01	Lake Rangetur	60⁰47'05.8"N 63⁰33'27.2"E	21.2	17
2011-07-01	Lake Rangetur	60⁰47'05.8"N 63⁰33'27.2"E	21	16.8
2011-07-01	Lake Rangetur	60⁰47'05.8"N 63⁰33'27.2"E	21.3	17.5
2011-07-01	Lake Rangetur	60⁰47'05.8"N 63⁰33'27.2"E	24	19.5
2011-07-01	Lake Rangetur	60⁰47'05.8"N 63⁰33'27.2"E	21.3	17.4
2011-07-01	Lake Rangetur	60⁰47'05.8"N 63⁰33'27.2"E	22.5	18.3
2011-07-01	Lake Rangetur	60⁰47'05.8"N 63⁰33'27.2"E	23.5	19.1
2011-07-01	Lake Rangetur	60⁰47'05.8"N 63⁰33'27.2"E	22.5	18.3
2011-07-01	Lake Tomtaliahtur	60⁰36'16.3"N 65⁰24'08.9"E	19.9	16.2
2011-07-01	Lake Tomtaliahtur	60⁰36'16.3"N 65⁰24'08.9"E	25.5	20.6
2011-07-01	Lake Tomtaliahtur	60⁰36'16.3"N 65⁰24'08.9"E	22.3	18
2011-07-01	Lake Tomtaliahtur	60⁰36'16.3"N 65⁰24'08.9"E	19	15.5
2011-07-01	Lake Tomtaliahtur	60⁰36'16.3"N 65⁰24'08.9"E	21.6	17.5
2011-07-01	Lake Tomtaliahtur	60⁰36'16.3"N 65⁰24'08.9"E	19.9	16.2
2011-07-01	Lake Tomtaliahtur	60⁰36'16.3"N 65⁰24'08.9"E	20.3	16.3
2011-07-01	Lake Tomtaliahtur	60⁰36'16.3"N 65⁰24'08.9"E	19	15.3
2011-07-01	Lake Tomtaliahtur	60⁰36'16.3"N 65⁰24'08.9"E	26	21.1
2011-07-01	Lake Tomtaliahtur	60⁰36'16.3"N 65⁰24'08.9"E	19.5	15.8
2011-07-01	Lake Tomtaliahtur	60⁰36'16.3"N 65⁰24'08.9"E	20.5	16.3
2011-07-01	Lake Tomtaliahtur	60⁰36'16.3"N 65⁰24'08.9"E	27	22
2011-07-01	Lake Tomtaliahtur	60⁰36'16.3"N 65⁰24'08.9"E	19.5	15.5
2011-07-01	Lake Tomtaliahtur	60⁰36'16.3"N 65⁰24'08.9"E	23.2	17.5
2011-07-01	Lake Tomtaliahtur	60⁰36'16.3"N 65⁰24'08.9"E	18	14.5
2011-07-01	Lake Tomtaliahtur	60⁰36'16.3"N 65⁰24'08.9"E	21	17
2011-07-01	Lake Tomtaliahtur	60⁰36'16.3"N 65⁰24'08.9"E	20	16.5
2011-07-01	Lake Tomtaliahtur	60⁰36'16.3"N 65⁰24'08.9"E	21	16.5
2011-07-01	Lake Tomtaliahtur	60⁰36'16.3"N 65⁰24'08.9"E	19.4	15.3
2011-07-01	Lake Tomtaliahtur	60⁰36'16.3"N 65⁰24'08.9"E	17	13.3
2011-07-01	Lake Tomtaliahtur	60⁰36'16.3"N 65⁰24'08.9"E	18.6	15.2
2011-07-01	Lake Tomtaliahtur	60⁰36'16.3"N 65⁰24'08.9"E	20.5	16.5
2011-07-01	Lake Tomtaliahtur	60⁰36'16.3"N 65⁰24'08.9"E	19.4	15.7
2011-07-01	Lake Tomtaliahtur	60⁰36'16.3"N 65⁰24'08.9"E	18.9	15.3
2011-07-01	Lake Tomtaliahtur	60⁰36'16.3"N 65⁰24'08.9"E	26.8	21.6
2011-07-01	Lake Tomtaliahtur	60⁰36'16.3"N 65⁰24'08.9"E	18.5	15
2011-07-01	Lake Tomtaliahtur	60⁰36'16.3"N 65⁰24'08.9"E	25.3	20.4
2011-07-01	Lake Tomtaliahtur	60⁰36'16.3"N 65⁰24'08.9"E	22.2	18
2011-07-01	Lake Dolgiy Sor	59⁰52'12.3"N 71⁰08'54.23"E	21	17.1
2011-07-01	Lake Dolgiy Sor	59⁰52'12.3"N 71⁰08'54.23"E	24.3	20.1
2011-07-01	Lake Dolgiy Sor	59⁰52'12.3"N 71⁰08'54.23"E	22	18
2011-07-01	Lake Dolgiy Sor	59⁰52'12.3"N 71⁰08'54.23"E	24.5	20
2011-07-01	Lake Dolgiy Sor	59⁰52'12.3"N 71⁰08'54.23"E	21.4	17.5
2011-07-01	Lake Dolgiy Sor	59⁰52'12.3"N 71⁰08'54.23"E	26	21.1
2011-07-01	Lake Dolgiy Sor	59⁰52'12.3"N 71⁰08'54.23"E	21.7	19
2011-07-01	Lake Dolgiy Sor	59⁰52'12.3"N 71⁰08'54.23"E	23.9	19.7
2011-07-01	Lake Dolgiy Sor	59⁰52'12.3"N 71⁰08'54.23"E	23.4	19.6
2011-07-01	Lake Dolgiy Sor	59⁰52'12.3"N 71⁰08'54.23"E	25.3	21.3
2011-07-01	Lake Dolgiy Sor	59⁰52'12.3"N 71⁰08'54.23"E	26.5	22
2011-07-01	Lake Dolgiy Sor	59⁰52'12.3"N 71⁰08'54.23"E	23.3	20.3
2011-07-01	Lake Dolgiy Sor	59⁰52'12.3"N 71⁰08'54.23"E	23.2	19.3
2011-07-01	Lake Dolgiy Sor	59⁰52'12.3"N 71⁰08'54.23"E	22.3	18.7
2011-07-01	Lake Dolgiy Sor	59⁰52'12.3"N 71⁰08'54.23"E	22.2	18.1
2011-07-01	Lake Dolgiy Sor	59⁰52'12.3"N 71⁰08'54.23"E	21.3	17.5
2011-07-01	Lake Dolgiy Sor	59⁰52'12.3"N 71⁰08'54.23"E	23.1	19.4
2011-07-01	Lake Dolgiy Sor	59⁰52'12.3"N 71⁰08'54.23"E	25	20.2
2011-07-01	Lake Dolgiy Sor	59⁰52'12.3"N 71⁰08'54.23"E	21.3	17.7
2011-07-01	Lake Dolgiy Sor	59⁰52'12.3"N 71⁰08'54.23"E	21.3	18.1
2011-07-01	Lake Kuchak	57°21'01.7"N 66°04'04.7"E	21.5	18
2011-07-01	Lake Kuchak	57°21'01.7"N 66°04'04.7"E	17.5	14.5
2011-07-01	Lake Kuchak	57°21'01.7"N 66°04'04.7"E	20.5	17.1
2011-07-01	Lake Kuchak	57°21'01.7"N 66°04'04.7"E	20.5	17
2011-07-01	Lake Kuchak	57°21'01.7"N 66°04'04.7"E	21.5	18
2011-07-01	Lake Kuchak	57°21'01.7"N 66°04'04.7"E	24.5	20
2011-07-01	Lake Kuchak	57°21'01.7"N 66°04'04.7"E	21.7	17.7
2011-07-01	Lake Kuchak	57°21'01.7"N 66°04'04.7"E	24	20.2
2011-07-01	Lake Kuchak	57°21'01.7"N 66°04'04.7"E	20.5	17
2011-07-01	Lake Kuchak	57°21'01.7"N 66°04'04.7"E	23.2	19.5
2011-07-01	Lake Kuchak	57°21'01.7"N 66°04'04.7"E	21.5	18
2011-07-01	Lake Kuchak	57°21'01.7"N 66°04'04.7"E	22	18
2011-07-01	Lake Kuchak	57°21'01.7"N 66°04'04.7"E	26	21.6
2011-07-01	Lake Kuchak	57°21'01.7"N 66°04'04.7"E	20.7	17
2011-07-01	Lake Kuchak	57°21'01.7"N 66°04'04.7"E	19.5	15.6
2012-06-01	Ob River mouth	66°46'37" N 68°50'20" E	31	25.8
2012-06-01	Ob River mouth	66°46'37" N 68°50'20" E	30.4	25.3
2012-06-01	Ob River mouth	66°46'37" N 68°50'20" E	32.8	27.2
2012-06-01	Ob River mouth	66°46'37" N 68°50'20" E	29.5	25.1
2012-06-01	Ob River mouth	66°46'37" N 68°50'20" E	28.2	23.8
2012-06-01	Ob River mouth	66°46'37" N 68°50'20" E	24.2	20
2012-06-01	Ob River mouth	66°46'37" N 68°50'20" E	28.5	23.3
2012-06-01	Ob River mouth	66°46'37" N 68°50'20" E	25.1	21.9
2012-06-01	Ob River mouth	66°46'37" N 68°50'20" E	29.5	24.3
2012-06-01	Ob River mouth	66°46'37" N 68°50'20" E	27.2	22.5
2012-06-01	Ob River mouth	66°46'37" N 68°50'20" E	25.5	21
2012-06-01	Ob River mouth	66°46'37" N 68°50'20" E	26.8	22.3
2012-06-01	Ob River mouth	66°46'37" N 68°50'20" E	25.4	21.1
2012-06-01	Ob River mouth	66°46'37" N 68°50'20" E	26.2	21.3
2012-06-01	Ob River mouth	66°46'37" N 68°50'20" E	26.3	21.9
2012-06-01	Ob River mouth	66°46'37" N 68°50'20" E	25.1	20.7
2012-06-01	Ob River mouth	66°46'37" N 68°50'20" E	24.3	20.2
2012-06-01	Ob River mouth	66°46'37" N 68°50'20" E	25.5	21.7
2012-06-01	Ob River mouth	66°46'37" N 68°50'20" E	28.3	23.6
2012-06-01	Ob River mouth	66°46'37" N 68°50'20" E	23.6	19.6
2012-06-01	Ob River mouth	66°46'37" N 68°50'20" E	24.3	20.3
2012-06-01	Ob River mouth	66°46'37" N 68°50'20" E	28.5	23.8
2012-06-01	Ob River mouth	66°46'37" N 68°50'20" E	25	20.9
2012-06-01	Ob River mouth	66°46'37" N 68°50'20" E	28.3	23.6
2012-06-01	Ob River mouth	66°46'37" N 68°50'20" E	30.1	24.8
2012-06-01	Ob River mouth	66°46'37" N 68°50'20" E	25.4	21
2012-06-01	Ob River mouth	66°46'37" N 68°50'20" E	27.5	22.7
2012-06-01	Ob River mouth	66°46'37" N 68°50'20" E	24.8	20.8
2012-06-01	Ob River mouth	66°46'37" N 68°50'20" E	24.1	20
2012-06-01	Ob River mouth	66°46'37" N 68°50'20" E	37.5	32
2012-07-01	Lake Entllor	61°41'42.4''N 72°00'27.9''E	20.7	16.5
2012-07-01	Lake Entllor	61°41'42.4''N 72°00'27.9''E	21.5	17.6
2012-07-01	Lake Entllor	61°41'42.4''N 72°00'27.9''E	19.5	15.6
2012-07-01	Lake Entllor	61°41'42.4''N 72°00'27.9''E	20.5	16.5
2012-07-01	Lake Entllor	61°41'42.4''N 72°00'27.9''E	18.8	16.2
2012-07-01	Lake Entllor	61°41'42.4''N 72°00'27.9''E	18.2	14.6
2012-07-01	Lake Entllor	61°41'42.4''N 72°00'27.9''E	19.4	15.6
2012-07-01	Lake Entllor	61°41'42.4''N 72°00'27.9''E	20.2	16.3
2012-07-01	Lake Entllor	61°41'42.4''N 72°00'27.9''E	18.9	15.3
2012-07-01	Lake Entllor	61°41'42.4''N 72°00'27.9''E	21.9	17.3
2012-07-01	Lake Entllor	61°41'42.4''N 72°00'27.9''E	23.4	19.1
2012-07-01	Lake Entllor	61°41'42.4''N 72°00'27.9''E	18.3	14.5
2012-07-01	Lake Entllor	61°41'42.4''N 72°00'27.9''E	21.2	17.1
2012-07-01	Lake Entllor	61°41'42.4''N 72°00'27.9''E	21.1	17
2012-07-01	Lake Entllor	61°41'42.4''N 72°00'27.9''E	20	15.7
2012-07-01	Lake Entllor	61°41'42.4''N 72°00'27.9''E	21.5	17.2
2012-07-01	Lake Entllor	61°41'42.4''N 72°00'27.9''E	22	17.6
2012-07-01	Lake Entllor	61°41'42.4''N 72°00'27.9''E	19	15.3
2012-07-01	Lake Entllor	61°41'42.4''N 72°00'27.9''E	20.7	16.3
2012-07-01	Lake Entllor	61°41'42.4''N 72°00'27.9''E	23.4	18.6
2012-07-01	Lake Entllor	61°41'42.4''N 72°00'27.9''E	22.1	17.5
2012-07-01	Lake Entllor	61°41'42.4''N 72°00'27.9''E	20.8	16.9
2012-07-01	Lake Entllor	61°41'42.4''N 72°00'27.9''E	21.5	17.3
2012-07-01	Lake Entllor	61°41'42.4''N 72°00'27.9''E	22.3	16.9
2012-07-01	Lake Syrkoviy Sor	60°04'38.5''N 71°27'24.7''E	22.8	18.5
2012-07-01	Lake Syrkoviy Sor	60°04'38.5''N 71°27'24.7''E	23.2	18.7
2012-07-01	Lake Syrkoviy Sor	60°04'38.5''N 71°27'24.7''E	18.3	14.9
2012-07-01	Lake Syrkoviy Sor	60°04'38.5''N 71°27'24.7''E	17.6	14.4
2012-07-01	Lake Syrkoviy Sor	60°04'38.5''N 71°27'24.7''E	22.6	18.5
2012-07-01	Lake Syrkoviy Sor	60°04'38.5''N 71°27'24.7''E	22.9	18.8
2012-07-01	Lake Syrkoviy Sor	60°04'38.5''N 71°27'24.7''E	22.1	18
2012-07-01	Lake Syrkoviy Sor	60°04'38.5''N 71°27'24.7''E	18.9	15.3
2012-07-01	Lake Syrkoviy Sor	60°04'38.5''N 71°27'24.7''E	20.4	16.6
2012-07-01	Lake Syrkoviy Sor	60°04'38.5''N 71°27'24.7''E	18.8	15.3
2012-07-01	Lake Syrkoviy Sor	60°04'38.5''N 71°27'24.7''E	22.5	18.4
2012-07-01	Lake Syrkoviy Sor	60°04'38.5''N 71°27'24.7''E	22.3	18.1
2012-07-01	Lake Syrkoviy Sor	60°04'38.5''N 71°27'24.7''E	22.4	18.4
2012-07-01	Lake Syrkoviy Sor	60°04'38.5''N 71°27'24.7''E	21.9	17.5
2012-07-01	Lake Syrkoviy Sor	60°04'38.5''N 71°27'24.7''E	24.5	19.9
2012-07-01	Lake Syrkoviy Sor	60°04'38.5''N 71°27'24.7''E	21	17.3
2012-07-01	Lake Syrkoviy Sor	60°04'38.5''N 71°27'24.7''E	22.8	18.5
2012-07-01	Lake Syrkoviy Sor	60°04'38.5''N 71°27'24.7''E	23.3	18.9
2012-07-01	Lake Syrkoviy Sor	60°04'38.5''N 71°27'24.7''E	22	18.2
2012-07-01	Lake Syrkoviy Sor	60°04'38.5''N 71°27'24.7''E	23.4	19.2
2012-07-01	Lake Syrkoviy Sor	60°04'38.5''N 71°27'24.7''E	22.8	18.7
2012-07-01	Lake Syrkoviy Sor	60°04'38.5''N 71°27'24.7''E	22.4	16.3
2012-07-01	Lake Syrkoviy Sor	60°04'38.5''N 71°27'24.7''E	20.6	16.5
2012-07-01	Lake Syrkoviy Sor	60°04'38.5''N 71°27'24.7''E	21.4	17.2
2012-07-01	Lake Syrkoviy Sor	60°04'38.5''N 71°27'24.7''E	21.6	17.6
2012-07-01	Lake Polyntur	61°11'54.7''N 65°36'08.9''E	26.5	22.6
2012-07-01	Lake Polyntur	61°11'54.7''N 65°36'08.9''E	25	21.1
2012-07-01	Lake Polyntur	61°11'54.7''N 65°36'08.9''E	27.8	23.1
2012-07-01	Lake Polyntur	61°11'54.7''N 65°36'08.9''E	21.2	18
2012-07-01	Lake Polyntur	61°11'54.7''N 65°36'08.9''E	23.7	19.7
2012-07-01	Lake Polyntur	61°11'54.7''N 65°36'08.9''E	20.3	17
2012-07-01	Lake Polyntur	61°11'54.7''N 65°36'08.9''E	21.1	17.5
2012-07-01	Lake Polyntur	61°11'54.7''N 65°36'08.9''E	23.3	19.7
2012-07-01	Lake Polyntur	61°11'54.7''N 65°36'08.9''E	22.7	19
2012-07-01	Lake Polyntur	61°11'54.7''N 65°36'08.9''E	21.5	18.1
2012-07-01	Lake Polyntur	61°11'54.7''N 65°36'08.9''E	24.7	20.7
2012-07-01	Lake Polyntur	61°11'54.7''N 65°36'08.9''E	24.2	20.4
2012-07-01	Lake Polyntur	61°11'54.7''N 65°36'08.9''E	26.7	22.3
2012-07-01	Lake Polyntur	61°11'54.7''N 65°36'08.9''E	26.3	22.1
2012-07-01	Lake Polyntur	61°11'54.7''N 65°36'08.9''E	25.1	20.8
2012-07-01	Lake Polyntur	61°11'54.7''N 65°36'08.9''E	25.2	21.1
2012-07-01	Lake Polyntur	61°11'54.7''N 65°36'08.9''E	26.5	22.3
2012-07-01	Lake Polyntur	61°11'54.7''N 65°36'08.9''E	20.8	17.8
2012-07-01	Severnaya Sosva River	63°11'00''N 63°42'00''E	33.2	27.4
2012-07-01	Severnaya Sosva River	63°11'00''N 63°42'00''E	31.5	26.1
2012-07-01	Severnaya Sosva River	63°11'00''N 63°42'00''E	29.5	24.1
2012-07-01	Severnaya Sosva River	63°11'00''N 63°42'00''E	27.9	22.9
2012-07-01	Severnaya Sosva River	63°11'00''N 63°42'00''E	25.6	21.3
2012-07-01	Severnaya Sosva River	63°11'00''N 63°42'00''E	31.2	25.7
2012-07-01	Severnaya Sosva River	63°11'00''N 63°42'00''E	32.7	27.3
2012-07-01	Severnaya Sosva River	63°11'00''N 63°42'00''E	33.7	27.4
2012-07-01	Severnaya Sosva River	63°11'00''N 63°42'00''E	26.3	21.3
2012-07-01	Severnaya Sosva River	63°11'00''N 63°42'00''E	25.4	20.6
2012-07-01	Severnaya Sosva River	63°11'00''N 63°42'00''E	28.3	22.9
2012-07-01	Severnaya Sosva River	63°11'00''N 63°42'00''E	25.6	21
2012-07-01	Severnaya Sosva River	63°11'00''N 63°42'00''E	24.7	20
2012-07-01	Severnaya Sosva River	63°11'00''N 63°42'00''E	20.8	16.2
2012-07-01	Severnaya Sosva River	63°11'00''N 63°42'00''E	20.2	16.3
2012-07-01	Severnaya Sosva River	63°11'00''N 63°42'00''E	26.3	21.2
2012-07-01	Severnaya Sosva River	63°11'00''N 63°42'00''E	26.3	21.2
2012-07-01	Severnaya Sosva River	63°11'00''N 63°42'00''E	26	21.2
2012-07-01	Severnaya Sosva River	63°11'00''N 63°42'00''E	24.8	20.4
2012-07-01	Severnaya Sosva River	63°11'00''N 63°42'00''E	26	21.2
2012-07-01	Severnaya Sosva River	63°11'00''N 63°42'00''E	26.6	21.8
2012-07-01	Severnaya Sosva River	63°11'00''N 63°42'00''E	24.2	19.3
2012-07-01	Severnaya Sosva River	63°11'00''N 63°42'00''E	17.7	14.7
2012-07-01	Severnaya Sosva River	63°11'00''N 63°42'00''E	19.5	16
2012-07-01	Severnaya Sosva River	63°11'00''N 63°42'00''E	26.3	21.5
2012-07-01	Severnaya Sosva River	63°11'00''N 63°42'00''E	19.2	15.9
2012-07-01	Severnaya Sosva River	63°11'00''N 63°42'00''E	24.4	19.9
2012-07-01	Severnaya Sosva River	63°11'00''N 63°42'00''E	20.8	17.1
2012-07-01	Severnaya Sosva River	63°11'00''N 63°42'00''E	25.8	20.7
2012-09-01	upstream the confluence of the Ob and Irtysh rivers	61°3'53"N 68°38'11"E	32.2	26
2012-09-01	upstream the confluence of the Ob and Irtysh rivers	61°3'53"N 68°38'11"E	28	22.9
2012-09-01	upstream the confluence of the Ob and Irtysh rivers	61°3'53"N 68°38'11"E	25	20.5
2012-09-01	upstream the confluence of the Ob and Irtysh rivers	61°3'53"N 68°38'11"E	30.5	24.9
2012-09-01	upstream the confluence of the Ob and Irtysh rivers	61°3'53"N 68°38'11"E	28.7	23
2012-09-01	upstream the confluence of the Ob and Irtysh rivers	61°3'53"N 68°38'11"E	32.8	26.1
2012-09-01	upstream the confluence of the Ob and Irtysh rivers	61°3'53"N 68°38'11"E	29.9	24.1
2012-09-01	upstream the confluence of the Ob and Irtysh rivers	61°3'53"N 68°38'11"E	28.4	23.8
2012-09-01	upstream the confluence of the Ob and Irtysh rivers	61°3'53"N 68°38'11"E	24.2	19.8
2012-09-01	upstream the confluence of the Ob and Irtysh rivers	61°3'53"N 68°38'11"E	30.9	25.1
2012-09-01	upstream the confluence of the Ob and Irtysh rivers	61°3'53"N 68°38'11"E	27.1	22.2
2012-09-01	upstream the confluence of the Ob and Irtysh rivers	61°3'53"N 68°38'11"E	28.3	22.6
2012-09-01	upstream the confluence of the Ob and Irtysh rivers	61°3'53"N 68°38'11"E	21.9	18.1
2012-09-01	upstream the confluence of the Ob and Irtysh rivers	61°3'53"N 68°38'11"E	21.2	17.4
2012-09-01	upstream the confluence of the Ob and Irtysh rivers	61°3'53"N 68°38'11"E	29.3	24.1
2012-09-01	upstream the confluence of the Ob and Irtysh rivers	61°3'53"N 68°38'11"E	22.6	18.5
2012-09-01	upstream the confluence of the Ob and Irtysh rivers	61°3'53"N 68°38'11"E	24.6	20.4
2012-09-01	upstream the confluence of the Ob and Irtysh rivers	61°3'53"N 68°38'11"E	22.4	18.2
2012-09-01	upstream the confluence of the Ob and Irtysh rivers	61°3'53"N 68°38'11"E	27.2	22.2
2012-09-01	upstream the confluence of the Ob and Irtysh rivers	61°3'53"N 68°38'11"E	21.9	17.2
2012-09-01	upstream the confluence of the Ob and Irtysh rivers	61°3'53"N 68°38'11"E	22	17.9
2012-09-01	upstream the confluence of the Ob and Irtysh rivers	61°3'53"N 68°38'11"E	25.2	20.4
2012-09-01	upstream the confluence of the Ob and Irtysh rivers	61°3'53"N 68°38'11"E	28.3	23
2012-09-01	upstream the confluence of the Ob and Irtysh rivers	61°3'53"N 68°38'11"E	29.4	24.1
2012-09-01	upstream the confluence of the Ob and Irtysh rivers	61°3'53"N 68°38'11"E	29.7	24.9
2012-09-01	upstream the confluence of the Ob and Irtysh rivers	61°3'53"N 68°38'11"E	30.3	24.3
2012-09-01	upstream the confluence of the Ob and Irtysh rivers	61°3'53"N 68°38'11"E	28.2	23.6
2012-09-01	upstream the confluence of the Ob and Irtysh rivers	61°3'53"N 68°38'11"E	27.8	22.3
2012-09-01	upstream the confluence of the Ob and Irtysh rivers	61°3'53"N 68°38'11"E	25.8	20.7
2012-09-01	upstream the confluence of the Ob and Irtysh rivers	61°3'53"N 68°38'11"E	23.8	19.3

## Sheet: Perca fluviatilis_LWR
Date	Sampling Site	GPS coordinates	Total Length, cm	Standard Length, cm	Total Weight, g	Eviscerated Weight, g	Sex	Gonad Maturation Stage	Gonad Weight, g	Log TL	Log TW									a	b	TL^(b-3)	CF mean=100*a*TL^(b-3)	GSI
2011-06-01	Lake Halito	63°37'55" N 73°26'1" E	24.7	21	187	154	♀	4	8.3	1.3927	2.27184									0.0075544	3.143	1.58181	1.19497	4.4385
2011-06-01	Lake Halito	63°37'55" N 73°26'1" E	31	26.2	394	339	♀	4	21.2	1.49136	2.5955											1.63405	1.23443	5.38071
2011-06-01	Lake Halito	63°37'55" N 73°26'1" E	29	24.6	300	270	♂	4	11	1.4624	2.47712											1.61854	1.22271	3.66667
2011-06-01	Lake Halito	63°37'55" N 73°26'1" E	30.5	26	329	286	♀	4	17.5	1.4843	2.5172											1.63025	1.23156	5.31915
2011-06-01	Lake Halito	63°37'55" N 73°26'1" E	28.4	25.4	255	240	♂	2	0.5	1.45332	2.40654											1.61371	1.21906	0.196078
2011-06-01	Lake Halito	63°37'55" N 73°26'1" E	31.5	27.3	447	398	♂	4	10.8	1.49831	2.65031											1.63779	1.23725	2.41611
2011-06-01	Lake Halito	63°37'55" N 73°26'1" E	25.7	22	185	160	♀	4	8.6	1.40993	2.26717											1.59082	1.20177	4.64865
2011-06-01	Lake Halito	63°37'55" N 73°26'1" E	25.2	21.8	240	215	♀	2	1	1.4014	2.38021											1.58635	1.1984	0.416667
2011-07-01	Lake Rangetur	60⁰47'05.8"N 63⁰33'27.2"E	21.8	18.5	104	96	♀	2	1.1	1.33846	2.01703											1.55381	1.17381	1.05769
2011-07-01	Lake Rangetur	60⁰47'05.8"N 63⁰33'27.2"E	17.3	14.5	53	49	♂	2	0.2	1.23805	1.72428											1.50328	1.13564	0.377358
2011-07-01	Lake Rangetur	60⁰47'05.8"N 63⁰33'27.2"E	24	20.3	170	156	♀	6	1.7	1.38021	2.23045											1.57533	1.19006	1
2011-07-01	Lake Rangetur	60⁰47'05.8"N 63⁰33'27.2"E	18.7	15.7	71	61	♀	2	0.7	1.27184	1.85126											1.5201	1.14835	0.985915
2011-07-01	Lake Rangetur	60⁰47'05.8"N 63⁰33'27.2"E	18.3	15.5	63	58	♀	2	0.9	1.26245	1.79934											1.51541	1.1448	1.42857
2011-07-01	Lake Rangetur	60⁰47'05.8"N 63⁰33'27.2"E	22.7	19.1	130	120	♀	2	1.2	1.35603	2.11394											1.56283	1.18062	0.923077
2011-07-01	Lake Rangetur	60⁰47'05.8"N 63⁰33'27.2"E	17.8	15	61	56	♀	2	0.4	1.25042	1.78533											1.50942	1.14028	0.655738
2011-07-01	Lake Rangetur	60⁰47'05.8"N 63⁰33'27.2"E	18	15.4	63	58	♀	2	0.7	1.25527	1.79934											1.51183	1.1421	1.11111
2011-07-01	Lake Rangetur	60⁰47'05.8"N 63⁰33'27.2"E	17.8	15.2	63	60	♀	2	0.7	1.25042	1.79934											1.50942	1.14028	1.11111
2011-07-01	Lake Rangetur	60⁰47'05.8"N 63⁰33'27.2"E	29	26	290	269	♀	3	4.7	1.4624	2.4624											1.61854	1.22271	1.62069
2011-07-01	Lake Rangetur	60⁰47'05.8"N 63⁰33'27.2"E	18.9	16.1	68	63	♀	2	1	1.27646	1.83251											1.52242	1.1501	1.47059
2011-07-01	Lake Rangetur	60⁰47'05.8"N 63⁰33'27.2"E	27.6	23.5	224	210	♀	3	2.1	1.44091	2.35025											1.60713	1.21409	0.9375
2011-07-01	Lake Rangetur	60⁰47'05.8"N 63⁰33'27.2"E	18.7	16	77	71	♀	2	1	1.27184	1.88649											1.5201	1.14835	1.2987
2011-07-01	Lake Rangetur	60⁰47'05.8"N 63⁰33'27.2"E	26.2	22.2	180	165	♀	3	2.2	1.4183	2.25527											1.59521	1.20508	1.22222
2011-07-01	Lake Rangetur	60⁰47'05.8"N 63⁰33'27.2"E	24.3	20.9	148	137	♀	2		1.38561	2.17026											1.57813	1.19218
2011-07-01	Lake Rangetur	60⁰47'05.8"N 63⁰33'27.2"E	18.2	15.7	71	66	♀	2		1.26007	1.85126											1.51422	1.14391
2011-07-01	Lake Rangetur	60⁰47'05.8"N 63⁰33'27.2"E	19	16.6	84	77	♀	2	1	1.27875	1.92428											1.52357	1.15096	1.19048
2011-07-01	Lake Rangetur	60⁰47'05.8"N 63⁰33'27.2"E	16	13.7	49	46	♂	2	0.6	1.20412	1.6902											1.48658	1.12302	1.22449
2011-07-01	Lake Rangetur	60⁰47'05.8"N 63⁰33'27.2"E	24.5	20.9	150	142	♀	3	1.5	1.38917	2.17609											1.57998	1.19358	1
2011-07-01	Lake Rangetur	60⁰47'05.8"N 63⁰33'27.2"E	19	16	72	66	♀	2	0.9	1.27875	1.85733											1.52357	1.15096	1.25
2011-07-01	Lake Tomtaliahtur	60⁰36'16.3"N 65⁰24'08.9"E	18	14.5	53	49	♀	2	0.7	1.25527	1.72428											1.51183	1.1421	1.32075
2011-07-01	Lake Tomtaliahtur	60⁰36'16.3"N 65⁰24'08.9"E	20.7	17.2	73	66	♀	2	1.1	1.31597	1.86332											1.54235	1.16516	1.50685
2011-07-01	Lake Tomtaliahtur	60⁰36'16.3"N 65⁰24'08.9"E	20.5	17.5	68	63	♀	2	0.7	1.31175	1.83251											1.54021	1.16354	1.02941
2011-07-01	Lake Tomtaliahtur	60⁰36'16.3"N 65⁰24'08.9"E	18.8	15.6	63	56	♀	2	0.7	1.27416	1.79934											1.52126	1.14922	1.11111
2011-07-01	Lake Tomtaliahtur	60⁰36'16.3"N 65⁰24'08.9"E	18	15	54	49	♀	2	0.3	1.25527	1.73239											1.51183	1.1421	0.555556
2011-07-01	Lake Tomtaliahtur	60⁰36'16.3"N 65⁰24'08.9"E	18	15.3	54	49	♀	2	0.7	1.25527	1.73239											1.51183	1.1421	1.2963
2011-07-01	Lake Tomtaliahtur	60⁰36'16.3"N 65⁰24'08.9"E	18.7	15.7	60	55	♀	2	0.8	1.27184	1.77815											1.5201	1.14835	1.33333
2011-07-01	Lake Tomtaliahtur	60⁰36'16.3"N 65⁰24'08.9"E	17.8	15	53	48	♀	2	0.6	1.25042	1.72428											1.50942	1.14028	1.13208
2011-07-01	Lake Tomtaliahtur	60⁰36'16.3"N 65⁰24'08.9"E	18.2	15.5	61	57	♀	2	0.7	1.26007	1.78533											1.51422	1.14391	1.14754
2011-07-01	Lake Tomtaliahtur	60⁰36'16.3"N 65⁰24'08.9"E	17	14.5	49	44	♀	2	0.5	1.23045	1.6902											1.49953	1.1328	1.02041
2011-07-01	Lake Tomtaliahtur	60⁰36'16.3"N 65⁰24'08.9"E	20	16.7	70	64	♀	2	0.7	1.30103	1.8451											1.53478	1.15944	1
2011-07-01	Lake Tomtaliahtur	60⁰36'16.3"N 65⁰24'08.9"E	17.5	15.4	49	44	♀	2	0.2	1.24304	1.6902											1.50576	1.13751	0.408163
2011-07-01	Lake Tomtaliahtur	60⁰36'16.3"N 65⁰24'08.9"E	18	15.3	53	49	♀	2	0.7	1.25527	1.72428											1.51183	1.1421	1.32075
2011-07-01	Lake Tomtaliahtur	60⁰36'16.3"N 65⁰24'08.9"E	18.4	15.5	56	52	♀	2	0.4	1.26482	1.74819											1.51659	1.14569	0.714286
2011-07-01	Lake Tomtaliahtur	60⁰36'16.3"N 65⁰24'08.9"E	16.5	13.6	42	38	♀	2	0.2	1.21748	1.62325											1.49314	1.12798	0.47619
2011-07-01	Lake Tomtaliahtur	60⁰36'16.3"N 65⁰24'08.9"E	18.2	16	62	54	♀	2	0.4	1.26007	1.79239											1.51422	1.14391	0.645161
2011-07-01	Lake Tomtaliahtur	60⁰36'16.3"N 65⁰24'08.9"E	18	15	54	47	♀	2	0.8	1.25527	1.73239											1.51183	1.1421	1.48148
2011-07-01	Lake Tomtaliahtur	60⁰36'16.3"N 65⁰24'08.9"E	18.8	15.6	62	54	♀	2	0.7	1.27416	1.79239											1.52126	1.14922	1.12903
2011-07-01	Lake Tomtaliahtur	60⁰36'16.3"N 65⁰24'08.9"E	18.9	16	61	55	♀	2	0.9	1.27646	1.78533											1.52242	1.1501	1.47541
2011-07-01	Lake Tomtaliahtur	60⁰36'16.3"N 65⁰24'08.9"E	18	14.8	54	49	♀	2	0.7	1.25527	1.73239											1.51183	1.1421	1.2963
2011-07-01	Lake Piatunto	63°46'51"N 76°40'40"E	19.2	16.2	81	72	♂	1	3.6	1.2833	1.90849											1.52585	1.15269	4.44444
2011-07-01	Lake Piatunto	63°46'51"N 76°40'40"E	22.3	17.2	99	92	♀	2	0.3	1.3483	1.99564											1.55886	1.17763	0.30303
2011-07-01	Lake Piatunto	63°46'51"N 76°40'40"E	18	15.1	63	56	♂	1	3.4	1.25527	1.79934											1.51183	1.1421	5.39683
2011-07-01	Lake Piatunto	63°46'51"N 76°40'40"E	18.4	15.9	68	59	♂	1	2.8	1.26482	1.83251											1.51659	1.14569	4.11765
2011-07-01	Lake Piatunto	63°46'51"N 76°40'40"E	20.2	17	93	82	♀	1	0.4	1.30535	1.96848											1.53697	1.16109	0.430108
2011-07-01	Lake Piatunto	63°46'51"N 76°40'40"E	19.7	16.6	87	80	♀	2	0.3	1.29447	1.93952											1.53147	1.15693	0.344828
2011-07-01	Lake Piatunto	63°46'51"N 76°40'40"E	17.8	15.4	66	59	♂	1	2.3	1.25042	1.81954											1.50942	1.14028	3.48485
2011-07-01	Lake Piatunto	63°46'51"N 76°40'40"E	18.3	15.8	82	71	♀	2	0.8	1.26245	1.91381											1.51541	1.1448	0.97561
2011-07-01	Lake Piatunto	63°46'51"N 76°40'40"E	18	14.6	67	56	♀	1	0.2	1.25527	1.82607											1.51183	1.1421	0.298507
2011-07-01	Lake Piatunto	63°46'51"N 76°40'40"E	18	15	67	61	♀	1	0.2	1.25527	1.82607											1.51183	1.1421	0.298507
2011-07-01	Lake Piatunto	63°46'51"N 76°40'40"E	25.2	21.7	202	176	♀	3	11.8	1.4014	2.30535											1.58635	1.1984	5.84158
2011-07-01	Lake Piatunto	63°46'51"N 76°40'40"E	18.5	16.3	77	68	♀	1	0.2	1.26717	1.88649											1.51777	1.14658	0.25974
2011-07-01	Lake Piatunto	63°46'51"N 76°40'40"E	20.2	16.3	100	86	♂	1	3.7	1.30535	2											1.53697	1.16109	3.7
2011-07-01	Lake Piatunto	63°46'51"N 76°40'40"E	18.5	16.2	73	63	♀	2	0.2	1.26717	1.86332											1.51777	1.14658	0.273973
2011-07-01	Lake Piatunto	63°46'51"N 76°40'40"E	25.7	22.3	224	178	♀	3	12.9	1.40993	2.35025											1.59082	1.20177	5.75893
2011-07-01	Lake Dolgiy Sor	59⁰52'12.3"N 71⁰08'54.23"E	18.8	16.4	49	45	♂	1	0.5	1.27416	1.6902											1.52126	1.14922	1.02041
2011-07-01	Lake Dolgiy Sor	59⁰52'12.3"N 71⁰08'54.23"E	21.1	18.6	112	99	♀	3	2.2	1.32428	2.04922											1.54658	1.16835	1.96429
2011-07-01	Lake Dolgiy Sor	59⁰52'12.3"N 71⁰08'54.23"E	21.7	19.2	121	111	♀	3	2.1	1.33646	2.08279											1.55279	1.17304	1.73554
2011-07-01	Lake Dolgiy Sor	59⁰52'12.3"N 71⁰08'54.23"E	21.4	19.1	104	95	♀	3	1.9	1.33041	2.01703											1.54971	1.17071	1.82692
2011-07-01	Lake Dolgiy Sor	59⁰52'12.3"N 71⁰08'54.23"E	21.5	19	106	96	♀	3	1.7	1.33244	2.02531											1.55074	1.17149	1.60377
2011-07-01	Lake Dolgiy Sor	59⁰52'12.3"N 71⁰08'54.23"E	19.1	16.9	80	71	♀	3	1.7	1.28103	1.90309											1.52471	1.15183	2.125
2011-07-01	Lake Dolgiy Sor	59⁰52'12.3"N 71⁰08'54.23"E	18.6	16.5	69	60	♂	1	2	1.26951	1.83885											1.51894	1.14747	2.89855
2011-07-01	Lake Dolgiy Sor	59⁰52'12.3"N 71⁰08'54.23"E	15.8	14.2	51	40	♀	3	0.7	1.19866	1.70757											1.48391	1.12101	1.37255
2011-07-01	Lake Dolgiy Sor	59⁰52'12.3"N 71⁰08'54.23"E	21.3	18.9	116	103	♀	3	3.1	1.32838	2.06446											1.54867	1.16993	2.67241
2011-07-01	Lake Dolgiy Sor	59⁰52'12.3"N 71⁰08'54.23"E	22.2	19.1	120	107	♀	3	2.8	1.34635	2.07918											1.55786	1.17687	2.33333
2011-07-01	Lake Dolgiy Sor	59⁰52'12.3"N 71⁰08'54.23"E	20.7	18.2	101	92	♀	3	1.4	1.31597	2.00432											1.54235	1.16516	1.38614
2011-07-01	Lake Dolgiy Sor	59⁰52'12.3"N 71⁰08'54.23"E	21.2	18.9	112	102	♀	3	1.4	1.32634	2.04922											1.54763	1.16914	1.25
2011-07-01	Lake Dolgiy Sor	59⁰52'12.3"N 71⁰08'54.23"E	21.6	19.2	117	104	♀	3	1.8	1.33445	2.06819											1.55177	1.17227	1.53846
2011-07-01	Lake Dolgiy Sor	59⁰52'12.3"N 71⁰08'54.23"E	22	19.2	112	100	♀	3	2.3	1.34242	2.04922											1.55585	1.17535	2.05357
2011-07-01	Lake Dolgiy Sor	59⁰52'12.3"N 71⁰08'54.23"E	21.3	18.6	109	89	♀	3	1.2	1.32838	2.03743											1.54867	1.16993	1.10092
2011-07-01	Lake Dolgiy Sor	59⁰52'12.3"N 71⁰08'54.23"E	21.2	18.5	99	93	♀	3	1.4	1.32634	1.99564											1.54763	1.16914	1.41414
2011-07-01	Lake Dolgiy Sor	59⁰52'12.3"N 71⁰08'54.23"E	21.2	18.7	92	83	♀	3	1.3	1.32634	1.96379											1.54763	1.16914	1.41304
2011-07-01	Lake Dolgiy Sor	59⁰52'12.3"N 71⁰08'54.23"E	21.3	18.5	106	97	♀	3	2.8	1.32838	2.02531											1.54867	1.16993	2.64151
2011-07-01	Lake Dolgiy Sor	59⁰52'12.3"N 71⁰08'54.23"E	21.3	19.1	118	107	♀	3	2.4	1.32838	2.07188											1.54867	1.16993	2.0339
2011-07-01	Lake Ugriumoye	55⁰50'17.6"N 68⁰55'34.7"E	21.5	19.3	110	102	♀	3	1.5	1.33244	2.04139											1.55074	1.17149	1.36364
2011-07-01	Lake Ugriumoye	55⁰50'17.6"N 68⁰55'34.7"E	21.5	19	125	108	♀	3	1.6	1.33244	2.09691											1.55074	1.17149	1.28
2011-07-01	Lake Ugriumoye	55⁰50'17.6"N 68⁰55'34.7"E	21.9	19.3	113	97	♀	3	1.5	1.34044	2.05308											1.55483	1.17458	1.32743
2011-07-01	Lake Ugriumoye	55⁰50'17.6"N 68⁰55'34.7"E	28.5	25.2	284	260	♀	3	4.5	1.45484	2.45332											1.61452	1.21967	1.58451
2011-07-01	Lake Ugriumoye	55⁰50'17.6"N 68⁰55'34.7"E	21.6	19.5	137	127	♀	3	1.8	1.33445	2.13672											1.55177	1.17227	1.31387
2011-07-01	Lake Ugriumoye	55⁰50'17.6"N 68⁰55'34.7"E	21.2	19.1	132	119	♀	3	1.8	1.32634	2.12057											1.54763	1.16914	1.36364
2011-07-01	Lake Ugriumoye	55⁰50'17.6"N 68⁰55'34.7"E	22.5	20.1	145	132	♀	3	1.5	1.35218	2.16137											1.56085	1.17913	1.03448
2011-07-01	Lake Ugriumoye	55⁰50'17.6"N 68⁰55'34.7"E	29.9	27	362	328	♀	3	6.5	1.47567	2.55871											1.62563	1.22806	1.79558
2011-07-01	Lake Ugriumoye	55⁰50'17.6"N 68⁰55'34.7"E	21.6	19.3	132	114	♀	3	1.7	1.33445	2.12057											1.55177	1.17227	1.28788
2011-07-01	Lake Ugriumoye	55⁰50'17.6"N 68⁰55'34.7"E	21.2	19	102	94	♀	3	1.3	1.32634	2.0086											1.54763	1.16914	1.27451
2011-07-01	Lake Ugriumoye	55⁰50'17.6"N 68⁰55'34.7"E	20.8	18.4	100	93	♀	3	1	1.31806	2											1.54342	1.16596	1
2011-07-01	Lake Ugriumoye	55⁰50'17.6"N 68⁰55'34.7"E	20.5	18.4	108	95	♂	1	2.3	1.31175	2.03342											1.54021	1.16354	2.12963
2011-07-01	Lake Ugriumoye	55⁰50'17.6"N 68⁰55'34.7"E	30	26.9	369	337	♂	1	3.7	1.47712	2.56703											1.6264	1.22865	1.00271
2011-07-01	Lake Ugriumoye	55⁰50'17.6"N 68⁰55'34.7"E	29.9	27	373	326	♀	3	5.2	1.47567	2.57171											1.62563	1.22806	1.3941
2012-07-01	Lake Entllor	61°41'42.4''N 72°00'27.9''E	17	14.5	49	44	♀	2	0.3	1.23045	1.6902											1.49953	1.1328	0.612245
2012-07-01	Lake Entllor	61°41'42.4''N 72°00'27.9''E	17.3	14.6	52	47	♀	2	0.3	1.23805	1.716											1.50328	1.13564	0.576923
2012-07-01	Lake Entllor	61°41'42.4''N 72°00'27.9''E	17.2	14.5	49	44	♀	2	0.3	1.23553	1.6902											1.50204	1.1347	0.612245
2012-07-01	Lake Entllor	61°41'42.4''N 72°00'27.9''E	31.3	28.2	488	439	♀	3b	3.5	1.49554	2.68842											1.6363	1.23613	0.717213
2012-07-01	Lake Entllor	61°41'42.4''N 72°00'27.9''E	28.6	25.5	367	326	♂	2	0.8	1.45637	2.56467											1.61533	1.22028	0.217984
2012-07-01	Lake Entllor	61°41'42.4''N 72°00'27.9''E	22.7	19.7	121	112	♀	3a	1.2	1.35603	2.08279											1.56283	1.18062	0.991736
2012-07-01	Lake Entllor	61°41'42.4''N 72°00'27.9''E	21.7	19.4	159	139	♀	2	0.8	1.33646	2.2014											1.55279	1.17304	0.503145
2012-07-01	Lake Entllor	61°41'42.4''N 72°00'27.9''E	38	34.5	892	750	♀	3a	7.6	1.57978	2.95036											1.68232	1.27089	0.852018
2012-07-01	Lake Entllor	61°41'42.4''N 72°00'27.9''E	21.5	18.2	111.9	98	♀	2	0.7	1.33244	2.04883											1.55074	1.17149	0.625559
2012-07-01	Lake Entllor	61°41'42.4''N 72°00'27.9''E	22.2	19	116	107	♂	2	0.8	1.34635	2.06446											1.55786	1.17687	0.689655
2012-07-01	Lake Entllor	61°41'42.4''N 72°00'27.9''E	37	33.5	825	685	♀	3b	6.1	1.5682	2.91645											1.67592	1.26606	0.739394
2012-07-01	Lake Entllor	61°41'42.4''N 72°00'27.9''E	16.2	13.9	44	41	♀	2	0.4	1.20952	1.64345											1.48923	1.12502	0.909091
2012-07-01	Lake Entllor	61°41'42.4''N 72°00'27.9''E	29	25.5	336	307	♀	3b	2.6	1.4624	2.52634											1.61854	1.22271	0.77381
2012-07-01	Lake Entllor	61°41'42.4''N 72°00'27.9''E	21.7	18.8	128	110	♀	3a	1.2	1.33646	2.10721											1.55279	1.17304	0.9375
2012-07-01	Lake Entllor	61°41'42.4''N 72°00'27.9''E	20.2	17.1	80	73	♀	2	0.5	1.30535	1.90309											1.53697	1.16109	0.625
2012-07-01	Lake Entllor	61°41'42.4''N 72°00'27.9''E	21	18.2	115	94	♀	2	0.7	1.32222	2.0607											1.54553	1.16756	0.608696
2012-07-01	Lake Entllor	61°41'42.4''N 72°00'27.9''E	16.3	13.6	46	42			0.1	1.21219	1.66276											1.49054	1.12601	0.217391
2012-07-01	Lake Entllor	61°41'42.4''N 72°00'27.9''E	18.4	13.9	58	52	♀	2	0.4	1.26482	1.76343											1.51659	1.14569	0.689655
2012-07-01	Lake Entllor	61°41'42.4''N 72°00'27.9''E	19.2	16.5	71	59	♀	2	0.5	1.2833	1.85126											1.52585	1.15269	0.704225
2012-07-01	Lake Entllor	61°41'42.4''N 72°00'27.9''E	17	14.6	44	45	♂	2	0.1	1.23045	1.64345											1.49953	1.1328	0.227273
2012-07-01	Lake Entllor	61°41'42.4''N 72°00'27.9''E	16.2	13.8	40	35	♀	2	0.3	1.20952	1.60206											1.48923	1.12502	0.75
2012-07-01	Lake Entllor	61°41'42.4''N 72°00'27.9''E	18	15.5	58	52	♀	2	0.4	1.25527	1.76343											1.51183	1.1421	0.689655
2012-07-01	Lake Entllor	61°41'42.4''N 72°00'27.9''E	21.5	19	179	97	♀	2	0.9	1.33244	2.25285											1.55074	1.17149	0.502793
2012-07-01	Lake Entllor	61°41'42.4''N 72°00'27.9''E	16.4	14	39	35	♂	2	0.1	1.21484	1.59106											1.49184	1.127	0.25641
2012-07-01	Lake Entllor	61°41'42.4''N 72°00'27.9''E	16.9	14.2	44	40	♀	2	0.3	1.22789	1.64345											1.49826	1.13185	0.681818
2012-07-01	Lake Kachnylor	61°35'54.0''N 73°55'30.6''E	22.8	18.8	135	122	♂	2	0.3	1.35793	2.13033											1.56381	1.18137	0.222222
2012-07-01	Lake Kachnylor	61°35'54.0''N 73°55'30.6''E	21.7	18.8	138	128	♂	2		1.33646	2.13988											1.55279	1.17304
2012-07-01	Lake Kachnylor	61°35'54.0''N 73°55'30.6''E	20.4	17.3	114	105	♂	2	0.2	1.30963	2.0569											1.53914	1.16273	0.175439
2012-07-01	Lake Kachnylor	61°35'54.0''N 73°55'30.6''E	22.9	17.5	118	109	♂	2	0.2	1.35984	2.07188											1.56479	1.18211	0.169492
2012-07-01	Lake Kachnylor	61°35'54.0''N 73°55'30.6''E	21.3	18.4	111		♀	2	0.5	1.32838	2.04532											1.54867	1.16993	0.45045
2012-07-01	Lake Kachnylor	61°35'54.0''N 73°55'30.6''E	22.1	19	133	123	♀	2	0.7	1.34439	2.12385											1.55685	1.17611	0.526316
2012-07-01	Lake Kachnylor	61°35'54.0''N 73°55'30.6''E	23.8	20.5	173	162	♂	2	0.3	1.37658	2.23805											1.57344	1.18864	0.17341
2012-07-01	Lake Kachnylor	61°35'54.0''N 73°55'30.6''E	19.3	16.2	86	80			0.1	1.28556	1.9345											1.52698	1.15355	0.116279
2012-07-01	Lake Kachnylor	61°35'54.0''N 73°55'30.6''E	18.2	16.1	74	68			0.1	1.26007	1.86923											1.51422	1.14391	0.135135
2012-07-01	Lake Kachnylor	61°35'54.0''N 73°55'30.6''E	22.5	19.2	134	124	♂	2	0.3	1.35218	2.1271											1.56085	1.17913	0.223881
2012-07-01	Lake Kachnylor	61°35'54.0''N 73°55'30.6''E	19.1	16	78	70	♀	2	0.2	1.28103	1.89209											1.52471	1.15183	0.25641
2012-07-01	Lake Kachnylor	61°35'54.0''N 73°55'30.6''E	16	14.8	63	57	♀	2	0.3	1.20412	1.79934											1.48658	1.12302	0.47619
2012-07-01	Lake Kachnylor	61°35'54.0''N 73°55'30.6''E	23	19.6	136	124	♀	2	0.5	1.36173	2.13354											1.56577	1.18284	0.367647
2012-07-01	Lake Kachnylor	61°35'54.0''N 73°55'30.6''E	22.6	19.7	142	123	♀	2	0.8	1.35411	2.15229											1.56184	1.17988	0.56338
2012-07-01	Lake Kachnylor	61°35'54.0''N 73°55'30.6''E	22	19	114	104	♀	2		1.34242	2.0569											1.55585	1.17535
2012-07-01	Lake Kachnylor	61°35'54.0''N 73°55'30.6''E	23	23	143	128	♂	2	0.5	1.36173	2.15534											1.56577	1.18284	0.34965
2012-07-01	Lake Kachnylor	61°35'54.0''N 73°55'30.6''E	24.6	24.6	155	140	♀	2	0.9	1.39094	2.19033											1.5809	1.19427	0.580645
2012-07-01	Lake Kachnylor	61°35'54.0''N 73°55'30.6''E	19.5	19.5	84				0.1	1.29003	1.92428											1.52924	1.15525	0.119048
2012-07-01	Lake Kachnylor	61°35'54.0''N 73°55'30.6''E	21.3	21.3	113	104	♀	2	0.5	1.32838	2.05308											1.54867	1.16993	0.442478
2012-07-01	Lake Kachnylor	61°35'54.0''N 73°55'30.6''E	25.2	25.2	188	171	♀	2	0.8	1.4014	2.27416											1.58635	1.1984	0.425532
2012-07-01	Lake Kachnylor	61°35'54.0''N 73°55'30.6''E	22.2	19.1	137	116	♀	2	0.5	1.34635	2.13672											1.55786	1.17687	0.364964
2012-07-01	Lake Kachnylor	61°35'54.0''N 73°55'30.6''E	22	18.6	123	108	♂	2	0.6	1.34242	2.08991											1.55585	1.17535	0.487805
2012-07-01	Lake Kachnylor	61°35'54.0''N 73°55'30.6''E	23.1	19.3	131.7	119	♂	2	0.3	1.36361	2.11959											1.56674	1.18358	0.22779
2012-07-01	Lake Kachnylor	61°35'54.0''N 73°55'30.6''E	23.1	19.7	130	120	♀	2	0.6	1.36361	2.11394											1.56674	1.18358	0.461538
2012-07-01	Lake Kachnylor	61°35'54.0''N 73°55'30.6''E	22.4	19.1	142	126	♀	2	0.6	1.35025	2.15229											1.55986	1.17838	0.422535
2012-07-01	Lake Kachnylor	61°35'54.0''N 73°55'30.6''E	22.3	19.3	137	124	♀	2	0.7	1.3483	2.13672											1.55886	1.17763	0.510949
2012-07-01	Lake Kachnylor	61°35'54.0''N 73°55'30.6''E	22	18.6	119	111	♀	2	0.4	1.34242	2.07555											1.55585	1.17535	0.336134
2012-07-01	Lake Kachnylor	61°35'54.0''N 73°55'30.6''E	20.5	17.5	102	93	♀	2	0.3	1.31175	2.0086											1.54021	1.16354	0.294118
2012-07-01	Lake Kachnylor	61°35'54.0''N 73°55'30.6''E	23.4	19.8	142	130	♂	2	0.3	1.36922	2.15229											1.56963	1.18576	0.211268
2012-07-01	Lake Kachnylor	61°35'54.0''N 73°55'30.6''E	24.6	20.6	166	151	♂	2	0.3	1.39094	2.22011											1.5809	1.19427	0.180723
2012-07-01	Lake Syrkoviy Sor	60°04'38.5''N 71°27'24.7''E	21.2	18.5	96	88	♀	2	0.4	1.32634	1.98227											1.54763	1.16914	0.416667
2012-07-01	Lake Syrkoviy Sor	60°04'38.5''N 71°27'24.7''E	23.2	20.4	134	122	♀	3a	1.9	1.36549	2.1271											1.56771	1.18431	1.41791
2012-07-01	Lake Syrkoviy Sor	60°04'38.5''N 71°27'24.7''E	24.6	21.4	179	156	♀	3b	1.9	1.39094	2.25285											1.5809	1.19427	1.06145
2012-07-01	Lake Syrkoviy Sor	60°04'38.5''N 71°27'24.7''E	18.5	16	65	60	♀	2	0.6	1.26717	1.81291											1.51777	1.14658	0.923077
2012-07-01	Lake Syrkoviy Sor	60°04'38.5''N 71°27'24.7''E	20.2	17.4	96	86	♀	2	1	1.30535	1.98227											1.53697	1.16109	1.04167
2012-07-01	Lake Syrkoviy Sor	60°04'38.5''N 71°27'24.7''E	22.2	18.9	107	97	♀	2	0.8	1.34635	2.02938											1.55786	1.17687	0.747664
2012-07-01	Lake Syrkoviy Sor	60°04'38.5''N 71°27'24.7''E	17.4	14.8	52	47	♀	2	0.3	1.24055	1.716											1.50452	1.13658	0.576923
2012-07-01	Lake Syrkoviy Sor	60°04'38.5''N 71°27'24.7''E	17.7	15.5	55	50	♀	2	0.3	1.24797	1.74036											1.5082	1.13936	0.545455
2012-07-01	Lake Syrkoviy Sor	60°04'38.5''N 71°27'24.7''E	16	13.7	42	38	♂	2	0.2	1.20412	1.62325											1.48658	1.12302	0.47619
2012-07-01	Lake Syrkoviy Sor	60°04'38.5''N 71°27'24.7''E	16.8	14.3	47	41	♀	2	0.3	1.22531	1.6721											1.49699	1.13089	0.638298
2012-07-01	Lake Syrkoviy Sor	60°04'38.5''N 71°27'24.7''E	26.1	22.3	194	175	♀	3b	2.1	1.41664	2.2878											1.59434	1.20442	1.08247
2012-07-01	Lake Syrkoviy Sor	60°04'38.5''N 71°27'24.7''E	22	19	123	112	♀	3a		1.34242	2.08991											1.55585	1.17535
2012-07-01	Lake Syrkoviy Sor	60°04'38.5''N 71°27'24.7''E	20	17.9	91	82	♂	2	0.8	1.30103	1.95904											1.53478	1.15944	0.879121
2012-07-01	Lake Syrkoviy Sor	60°04'38.5''N 71°27'24.7''E	28.2	24.7	269	241	♀	3b	3.3	1.45025	2.42975											1.61208	1.21783	1.22677
2012-07-01	Lake Syrkoviy Sor	60°04'38.5''N 71°27'24.7''E	18.1	15.3	59	52	♀	2	0.3	1.25768	1.77085											1.51303	1.143	0.508475
2012-07-01	Lake Syrkoviy Sor	60°04'38.5''N 71°27'24.7''E	15.2	13.3	37	34	♀	2	0.2	1.18184	1.5682											1.47572	1.11482	0.540541
2012-07-01	Lake Syrkoviy Sor	60°04'38.5''N 71°27'24.7''E	25.7	22.9	211	192	♀	3b	1.7	1.40993	2.32428											1.59082	1.20177	0.805687
2012-07-01	Lake Syrkoviy Sor	60°04'38.5''N 71°27'24.7''E	22.4	19.2	112	102	♀	2	0.6	1.35025	2.04922											1.55986	1.17838	0.535714
2012-07-01	Lake Syrkoviy Sor	60°04'38.5''N 71°27'24.7''E	19.5	16.8	78	70	♀	2	0.6	1.29003	1.89209											1.52924	1.15525	0.769231
2012-07-01	Lake Syrkoviy Sor	60°04'38.5''N 71°27'24.7''E	26	22.8	208	196	♀	3a	1.3	1.41497	2.31806											1.59346	1.20376	0.625
2012-07-01	Lake Syrkoviy Sor	60°04'38.5''N 71°27'24.7''E	16.2	13.8	38	35	♀	2	0.3	1.20952	1.57978											1.48923	1.12502	0.789474
2012-07-01	Lake Syrkoviy Sor	60°04'38.5''N 71°27'24.7''E	15.2	13	35	30	♀	2	0.2	1.18184	1.54407											1.47572	1.11482	0.571429
2012-07-01	Lake Syrkoviy Sor	60°04'38.5''N 71°27'24.7''E	24.8	20.5	174	158	♀	3b	1.4	1.39445	2.24055											1.58273	1.19566	0.804598
2012-07-01	Lake Syrkoviy Sor	60°04'38.5''N 71°27'24.7''E	20.3	18.6	120	104	♀	3a	0.8	1.3075	2.07918											1.53806	1.16191	0.666667
2012-07-01	Lake Syrkoviy Sor	60°04'38.5''N 71°27'24.7''E	16.3	14	47	42	♀	2	0.3	1.21219	1.6721											1.49054	1.12601	0.638298
2012-07-01	Lake Beloye	61°10'48.4''N 76°45'46.0''E	27.6	24.3	248	217	♀	3	7	1.44091	2.39445											1.60713	1.21409	2.82258
2012-07-01	Lake Beloye	61°10'48.4''N 76°45'46.0''E	23.1	19.7	140	127	♂	3	4	1.36361	2.14613											1.56674	1.18358	2.85714
2012-07-01	Lake Beloye	61°10'48.4''N 76°45'46.0''E	24	20.9	169	148	♂	3	5	1.38021	2.22789											1.57533	1.19006	2.95858
2012-07-01	Lake Beloye	61°10'48.4''N 76°45'46.0''E	22.2	19	117	99	♂	3	4	1.34635	2.06819											1.55786	1.17687	3.4188
2012-07-01	Lake Beloye	61°10'48.4''N 76°45'46.0''E	22.6	19.3	140	121	♂	3	6	1.35411	2.14613											1.56184	1.17988	4.28571
2012-07-01	Lake Beloye	61°10'48.4''N 76°45'46.0''E	27	23.3	230	198	♀	3b	5	1.43136	2.36173											1.60208	1.21028	2.17391
2012-07-01	Lake Beloye	61°10'48.4''N 76°45'46.0''E	21.6	18.6	126	110	♂	3	4	1.33445	2.10037											1.55177	1.17227	3.1746
2012-07-01	Lake Beloye	61°10'48.4''N 76°45'46.0''E	17.2	15.1	67	60	♀	2	0.2	1.23553	1.82607											1.50204	1.1347	0.298507
2012-07-01	Lake Beloye	61°10'48.4''N 76°45'46.0''E	21.8	19	125	111	♂	3	3	1.33846	2.09691											1.55381	1.17381	2.4
2012-07-01	Lake Beloye	61°10'48.4''N 76°45'46.0''E	20.5	17.7	103	92	♂	3	1.5	1.31175	2.01284											1.54021	1.16354	1.45631
2012-07-01	Lake Beloye	61°10'48.4''N 76°45'46.0''E	23.4	20.3	163	141	♂	3	6	1.36922	2.21219											1.56963	1.18576	3.68098
2012-07-01	Lake Beloye	61°10'48.4''N 76°45'46.0''E	26	22.5	199	176	♀	3c	3	1.41497	2.29885											1.59346	1.20376	1.50754
2012-07-01	Lake Beloye	61°10'48.4''N 76°45'46.0''E	22.7	19.9	134	118	♂	3	3	1.35603	2.1271											1.56283	1.18062	2.23881
2012-07-01	Lake Beloye	61°10'48.4''N 76°45'46.0''E	25.7	22.3	225	195	♀	3b	4	1.40993	2.35218											1.59082	1.20177	1.77778
2012-07-01	Lake Beloye	61°10'48.4''N 76°45'46.0''E	24	20.7	166	145	♂	3	7	1.38021	2.22011											1.57533	1.19006	4.21687
2012-07-01	Lake Beloye	61°10'48.4''N 76°45'46.0''E	26	22.3	184	169	♀	3b	3	1.41497	2.26482											1.59346	1.20376	1.63043
2012-07-01	Lake Beloye	61°10'48.4''N 76°45'46.0''E	26.4	23	223	203	♀	3b	4	1.4216	2.3483											1.59694	1.20639	1.79372
2012-07-01	Lake Beloye	61°10'48.4''N 76°45'46.0''E	26	22.5	204		♀	3b	4	1.41497	2.30963											1.59346	1.20376	1.96078
2012-07-01	Lake Beloye	61°10'48.4''N 76°45'46.0''E	21.7	18.9	136	121	♀	3b	0.8	1.33646	2.13354											1.55279	1.17304	0.588235
2012-07-01	Lake Beloye	61°10'48.4''N 76°45'46.0''E	24.1	20.8	177	156	♂	3	7	1.38202	2.24797											1.57626	1.19077	3.9548
2012-07-01	Lake Beloye	61°10'48.4''N 76°45'46.0''E	21.8	19	123	113	♂	3	2	1.33846	2.08991											1.55381	1.17381	1.62602
2012-07-01	Lake Beloye	61°10'48.4''N 76°45'46.0''E	24.5	21	166	149	♂	3	6	1.38917	2.22011											1.57998	1.19358	3.61446
2012-07-01	Lake Beloye	61°10'48.4''N 76°45'46.0''E	22.4	19.3	130	114	♀	2	0.5	1.35025	2.11394											1.55986	1.17838	0.384615
2012-07-01	Lake Beloye	61°10'48.4''N 76°45'46.0''E	22.7	19.5	131	113	♀	3a	1	1.35603	2.11727											1.56283	1.18062	0.763359
2012-07-01	Lake Beloye	61°10'48.4''N 76°45'46.0''E	27.5	23.8	263	235	♀	3b	6	1.43933	2.41996											1.60629	1.21346	2.28137
2012-07-01	Lake Beloye	61°10'48.4''N 76°45'46.0''E	27.3	23.5	232	208	♀	3b	5	1.43616	2.36549											1.60462	1.21219	2.15517
2012-07-01	Lake Beloye	61°10'48.4''N 76°45'46.0''E	21.9	18.8	134	120	♂	3	4	1.34044	2.1271											1.55483	1.17458	2.98507
2012-07-01	Lake Beloye	61°10'48.4''N 76°45'46.0''E	26	22.2	203	186	♀	3b	3	1.41497	2.3075											1.59346	1.20376	1.47783
2012-07-01	Lake Beloye	61°10'48.4''N 76°45'46.0''E	26.5	23.2	206	189	♀	3a	3	1.42325	2.31387											1.59781	1.20705	1.45631
2012-07-01	Lake Beloye	61°10'48.4''N 76°45'46.0''E	22.5	19.2	131		♂	3	3	1.35218	2.11727											1.56085	1.17913	2.29008
2012-07-01	Lake Beloye	61°10'48.4''N 76°45'46.0''E	24.4	20.8	163	147	♂	3	6	1.38739	2.21219											1.57905	1.19288	3.68098
2012-07-01	Lake Beloye	61°10'48.4''N 76°45'46.0''E	20	17	99	87	♂	3	5	1.30103	1.99564											1.53478	1.15944	5.05051
2012-07-01	Lake Beloye	61°10'48.4''N 76°45'46.0''E	23.8	20.8	177	154	♂	3	8	1.37658	2.24797											1.57344	1.18864	4.51977
2012-07-01	Lake Beloye	61°10'48.4''N 76°45'46.0''E	21.8	18.8	129	110	♂	3	5	1.33846	2.11059											1.55381	1.17381	3.87597
2012-07-01	Lake Beloye	61°10'48.4''N 76°45'46.0''E	21.8	18.8	117	107	♀	2	0.3	1.33846	2.06819											1.55381	1.17381	0.25641
2012-07-01	Lake Beloye	61°10'48.4''N 76°45'46.0''E	22.7	19.4	128	112	♂	3	4	1.35603	2.10721											1.56283	1.18062	3.125
2012-07-01	Lake Beloye	61°10'48.4''N 76°45'46.0''E	24	20.7	168	151	♂	3	7	1.38021	2.22531											1.57533	1.19006	4.16667
2012-07-01	Lake Beloye	61°10'48.4''N 76°45'46.0''E	24.5	21.1	181	162	♀	3b	3	1.38917	2.25768											1.57998	1.19358	1.65746
2012-07-01	Lake Beloye	61°10'48.4''N 76°45'46.0''E	24.9	21.8	187	165	♀	3b	3	1.3962	2.27184											1.58364	1.19635	1.60428
2012-07-01	Lake Beloye	61°10'48.4''N 76°45'46.0''E	23.7	20.5	153	138	♀	3b	2	1.37475	2.18469											1.57249	1.18792	1.30719
2012-07-01	Lake Beloye	61°10'48.4''N 76°45'46.0''E	24	20.4	149	134	♀	3b		1.38021	2.17319											1.57533	1.19006
2012-07-01	Lake Beloye	61°10'48.4''N 76°45'46.0''E	21.3	18.4	180	99	♀	3b	1	1.32838	2.25527											1.54867	1.16993	0.555556
2012-07-01	Lake Beloye	61°10'48.4''N 76°45'46.0''E	21.7	19	113	102	♀	3b	1	1.33646	2.05308											1.55279	1.17304	0.884956
2012-07-01	Lake Beloye	61°10'48.4''N 76°45'46.0''E	21.9	19	115	103	♀	3b	1.5	1.34044	2.0607											1.55483	1.17458	1.30435
2012-07-01	Lake Beloye	61°10'48.4''N 76°45'46.0''E	21.6	19.3	126	112	♂	3	4	1.33445	2.10037											1.55177	1.17227	3.1746
2012-07-01	Lake Beloye	61°10'48.4''N 76°45'46.0''E	23.3	20.4	162	142	♂	3	5	1.36736	2.20952											1.56867	1.18504	3.08642
2012-07-01	Lake Beloye	61°10'48.4''N 76°45'46.0''E	22.6	19.5	125	112	♂	3	3	1.35411	2.09691											1.56184	1.17988	2.4
2012-07-01	Lake Polyntur	61°11'54.7''N 65°36'08.9''E	12.4	10.6	26	20	♀	2		1.09342	1.41497											1.43337	1.08283
2012-07-01	Lake Polyntur	61°11'54.7''N 65°36'08.9''E	10.7	9.2	15	13	♂	2		1.02938	1.17609											1.40347	1.06023
2012-07-01	Lake Polyntur	61°11'54.7''N 65°36'08.9''E	12.3	10.8	25	21	♂	2	0.1	1.08991	1.39794											1.43171	1.08157	0.4
2012-07-01	Lake Polyntur	61°11'54.7''N 65°36'08.9''E	11.6	10.1	18	15	♀	2		1.06446	1.25527											1.41977	1.07255
2012-07-01	Lake Polyntur	61°11'54.7''N 65°36'08.9''E	13	11.5	26	23	♀	2	0.003	1.11394	1.41497											1.44309	1.09017	0.0115385
2012-07-01	Lake Polyntur	61°11'54.7''N 65°36'08.9''E	11.7	10.1	20	16	♀	2	0.03	1.06819	1.30103											1.42151	1.07387	0.15
2012-07-01	Lake Polyntur	61°11'54.7''N 65°36'08.9''E	10.7	9.3	15	13	♂	2	0.2	1.02938	1.17609											1.40347	1.06023	1.33333
2012-07-01	Lake Polyntur	61°11'54.7''N 65°36'08.9''E	11.5	9.8	18	16	♂	2	0.1	1.0607	1.25527											1.41801	1.07122	0.555556
2012-07-01	Lake Polyntur	61°11'54.7''N 65°36'08.9''E	13.8	11.8	35	29	♂	2	0.2	1.13988	1.54407											1.45547	1.09952	0.571429
2012-07-01	Lake Polyntur	61°11'54.7''N 65°36'08.9''E	11.5	10.2	22	18	♀	2	0.05	1.0607	1.34242											1.41801	1.07122	0.227273
2012-07-01	Lake Polyntur	61°11'54.7''N 65°36'08.9''E	22.7	19.8	168	145	♂	3	2.7	1.35603	2.22531											1.56283	1.18062	1.60714
2012-07-01	Lake Polyntur	61°11'54.7''N 65°36'08.9''E	22.9	20.1	187	160	♂	4	4.8	1.35984	2.27184											1.56479	1.18211	2.56684
2012-07-01	Lake Polyntur	61°11'54.7''N 65°36'08.9''E	22.3	19.9	154	136	♂	3	4.5	1.3483	2.18752											1.55886	1.17763	2.92208
2012-07-01	Lake Polyntur	61°11'54.7''N 65°36'08.9''E	13.2	11.3	27	23	♀	2		1.12057	1.43136											1.44625	1.09255
2012-07-01	Lake Polyntur	61°11'54.7''N 65°36'08.9''E	12.6	11	25	22	♀	2	0.04	1.10037	1.39794											1.43666	1.08531	0.16
2012-07-01	Lake Polyntur	61°11'54.7''N 65°36'08.9''E	11.6	9.9	21	18	♀	2		1.06446	1.32222											1.41977	1.07255
2012-07-01	Lake Polyntur	61°11'54.7''N 65°36'08.9''E	12.4	10.6	26	22	♂	2	0.06	1.09342	1.41497											1.43337	1.08283	0.230769
2012-07-01	Lake Polyntur	61°11'54.7''N 65°36'08.9''E	12.6	10.8	27		♀	2	0.06	1.10037	1.43136											1.43666	1.08531	0.222222
2012-07-01	Lake Polyntur	61°11'54.7''N 65°36'08.9''E	11.8	10.2	22	18	♀	2	0.06	1.07188	1.34242											1.42324	1.07517	0.272727
2012-07-01	Lake Polyntur	61°11'54.7''N 65°36'08.9''E	11.8	10.1	21	16	♂	2	0.2	1.07188	1.32222											1.42324	1.07517	0.952381
2012-07-01	Lake Polyntur	61°11'54.7''N 65°36'08.9''E	12.2	10.5	22	18	♂	2	0.1	1.08636	1.34242											1.43004	1.08031	0.454545
2012-07-01	Lake Polyntur	61°11'54.7''N 65°36'08.9''E	11.1	9.7	18	16	♀	1	0.02	1.04532	1.25527											1.41085	1.06581	0.111111
2012-07-01	Lake Polyntur	61°11'54.7''N 65°36'08.9''E	23.3	20.6	188	166	♀	2	0.1	1.36736	2.27416											1.56867	1.18504	0.0531915
2012-07-01	Lake Polyntur	61°11'54.7''N 65°36'08.9''E	21.1	18.7	135	117	♂	3	3	1.32428	2.13033											1.54658	1.16835	2.22222
2012-07-01	Lake Polyntur	61°11'54.7''N 65°36'08.9''E	13	11.4	28	23	♀	2	0.04	1.11394	1.44716											1.44309	1.09017	0.142857
2012-07-01	Lake Polyntur	61°11'54.7''N 65°36'08.9''E	12.3	10.6	25	21	♂	2	0.2	1.08991	1.39794											1.43171	1.08157	0.8
2012-07-01	Lake Polyntur	61°11'54.7''N 65°36'08.9''E	11.5	10	18	15	♂	2	0.08	1.0607	1.25527											1.41801	1.07122	0.444444
2012-07-01	Lake Polyntur	61°11'54.7''N 65°36'08.9''E	27.2	23.6	305		♂	3	12	1.43457	2.4843											1.60377	1.21156	3.93443
2012-07-01	Lake Polyntur	61°11'54.7''N 65°36'08.9''E	12.2	10.6	20	17	♀	2		1.08636	1.30103											1.43004	1.08031
2012-07-01	Severnaya Sosva River	63°11'00''N 63°42'00''E	26.8	23	240	221	♀	2	2.6	1.42813	2.38021											1.60038	1.20899	1.08333
2012-07-01	Severnaya Sosva River	63°11'00''N 63°42'00''E	29.2	25	317	288	♂	3	2.5	1.46538	2.50106											1.62013	1.22391	0.788644
2012-07-01	Severnaya Sosva River	63°11'00''N 63°42'00''E	24.8	21.5	223	202	♀	3a	3.4	1.39445	2.3483											1.58273	1.19566	1.52466
2012-07-01	Severnaya Sosva River	63°11'00''N 63°42'00''E	29.3	25.3	361	328	♂	3	10.4	1.46687	2.55751											1.62092	1.22451	2.88089
2012-07-01	Severnaya Sosva River	63°11'00''N 63°42'00''E	20.7	17.8	113	104	♂	2	0.3	1.31597	2.05308											1.54235	1.16516	0.265487
2012-07-01	Severnaya Sosva River	63°11'00''N 63°42'00''E	29.1	25	335	302	♂	3	8.8	1.46389	2.52504											1.61933	1.22331	2.62687
2012-07-01	Severnaya Sosva River	63°11'00''N 63°42'00''E	25	21.6	211	197	♂	2	1.8	1.39794	2.32428											1.58455	1.19703	0.853081
2012-07-01	Severnaya Sosva River	63°11'00''N 63°42'00''E	26.8	23	258	241	♂	2	0.9	1.42813	2.41162											1.60038	1.20899	0.348837
2012-07-01	Severnaya Sosva River	63°11'00''N 63°42'00''E	29.5	26.5	369	329	♀	3а	5.6	1.46982	2.56703											1.6225	1.2257	1.51762
2012-07-01	Severnaya Sosva River	63°11'00''N 63°42'00''E	24.5	21.2	195	173	♀	2	1	1.38917	2.29003											1.57998	1.19358	0.512821
2012-07-01	Severnaya Sosva River	63°11'00''N 63°42'00''E	23.2	20	161	147	♂	2	1.5	1.36549	2.20683											1.56771	1.18431	0.931677
2012-07-01	Severnaya Sosva River	63°11'00''N 63°42'00''E	20.3	17.7	104	95	♀	2	0.7	1.3075	2.01703											1.53806	1.16191	0.673077
2012-07-01	Severnaya Sosva River	63°11'00''N 63°42'00''E	24.8	21.4	197	171	♀	3a	2.6	1.39445	2.29447											1.58273	1.19566	1.3198
2012-07-01	Severnaya Sosva River	63°11'00''N 63°42'00''E	23.6	20.5	182	162	♀	2	2	1.37291	2.26007											1.57154	1.18721	1.0989
2012-07-01	Severnaya Sosva River	63°11'00''N 63°42'00''E	34.6	30	585	523	♀	3a	7.7	1.53908	2.76716											1.65992	1.25397	1.31624
2012-07-01	Severnaya Sosva River	63°11'00''N 63°42'00''E	23.7	20.3	172	157	♂	3	1	1.37475	2.23553											1.57249	1.18792	0.581395
2012-07-01	Severnaya Sosva River	63°11'00''N 63°42'00''E	26.6	23	272	243	♀	3a	3.6	1.42488	2.43457											1.59867	1.2077	1.32353
2012-07-01	Severnaya Sosva River	63°11'00''N 63°42'00''E	24.2	20.9	202	179	♀	3a	2.8	1.38382	2.30535											1.5772	1.19148	1.38614
2012-07-01	Severnaya Sosva River	63°11'00''N 63°42'00''E	23.2	20	174	162	♀	2	1.4	1.36549	2.24055											1.56771	1.18431	0.804598
2012-07-01	Severnaya Sosva River	63°11'00''N 63°42'00''E	24.1	20.7	198	180	♀	3a	2.8	1.38202	2.29667											1.57626	1.19077	1.41414
2012-07-01	Severnaya Sosva River	63°11'00''N 63°42'00''E	25	22.1	202	186	♀	2	2.2	1.39794	2.30535											1.58455	1.19703	1.08911
2012-07-01	Severnaya Sosva River	63°11'00''N 63°42'00''E	22.3	19.2	141	126	♀	2	2	1.3483	2.14922											1.55886	1.17763	1.41844
		Min	10.7	9.2	15	13
		Max	38	34.5	892	750

## Sheet: Perca fluviatilis_LLR
Date	Sampling Site	GPS coordinates	Total Length, cm	Standard Length, cm
2011-06-01	Halito	63°37'55" N 73°26'1" E	24.7	21
2011-06-01	Halito	63°37'55" N 73°26'1" E	31	26.2
2011-06-01	Halito	63°37'55" N 73°26'1" E	29	24.6
2011-06-01	Halito	63°37'55" N 73°26'1" E	30.5	26
2011-06-01	Halito	63°37'55" N 73°26'1" E	28.4	25.4
2011-06-01	Halito	63°37'55" N 73°26'1" E	31.5	27.3
2011-06-01	Halito	63°37'55" N 73°26'1" E	25.7	22
2011-06-01	Halito	63°37'55" N 73°26'1" E	25.2	21.8
2011-07-01	Rangetur	60⁰47'05.8"N 63⁰33'27.2"E	21.8	18.5
2011-07-01	Rangetur	60⁰47'05.8"N 63⁰33'27.2"E	17.3	14.5
2011-07-01	Rangetur	60⁰47'05.8"N 63⁰33'27.2"E	24	20.3
2011-07-01	Rangetur	60⁰47'05.8"N 63⁰33'27.2"E	18.7	15.7
2011-07-01	Rangetur	60⁰47'05.8"N 63⁰33'27.2"E	18.3	15.5
2011-07-01	Rangetur	60⁰47'05.8"N 63⁰33'27.2"E	22.7	19.1
2011-07-01	Rangetur	60⁰47'05.8"N 63⁰33'27.2"E	17.8	15
2011-07-01	Rangetur	60⁰47'05.8"N 63⁰33'27.2"E	18	15.4
2011-07-01	Rangetur	60⁰47'05.8"N 63⁰33'27.2"E	17.8	15.2
2011-07-01	Rangetur	60⁰47'05.8"N 63⁰33'27.2"E	29	26
2011-07-01	Rangetur	60⁰47'05.8"N 63⁰33'27.2"E	18.9	16.1
2011-07-01	Rangetur	60⁰47'05.8"N 63⁰33'27.2"E	27.6	23.5
2011-07-01	Rangetur	60⁰47'05.8"N 63⁰33'27.2"E	18.7	16
2011-07-01	Rangetur	60⁰47'05.8"N 63⁰33'27.2"E	26.2	22.2
2011-07-01	Rangetur	60⁰47'05.8"N 63⁰33'27.2"E	24.3	20.9
2011-07-01	Rangetur	60⁰47'05.8"N 63⁰33'27.2"E	18.2	15.7
2011-07-01	Rangetur	60⁰47'05.8"N 63⁰33'27.2"E	19	16.6
2011-07-01	Rangetur	60⁰47'05.8"N 63⁰33'27.2"E	16	13.7
2011-07-01	Rangetur	60⁰47'05.8"N 63⁰33'27.2"E	24.5	20.9
2011-07-01	Rangetur	60⁰47'05.8"N 63⁰33'27.2"E	19	16
2011-07-01	Tomtaliahtur	60⁰36'16.3"N 65⁰24'08.9"E	18	14.5
2011-07-01	Tomtaliahtur	60⁰36'16.3"N 65⁰24'08.9"E	20.7	17.2
2011-07-01	Tomtaliahtur	60⁰36'16.3"N 65⁰24'08.9"E	20.5	17.5
2011-07-01	Tomtaliahtur	60⁰36'16.3"N 65⁰24'08.9"E	18.8	15.6
2011-07-01	Tomtaliahtur	60⁰36'16.3"N 65⁰24'08.9"E	18	15
2011-07-01	Tomtaliahtur	60⁰36'16.3"N 65⁰24'08.9"E	18	15.3
2011-07-01	Tomtaliahtur	60⁰36'16.3"N 65⁰24'08.9"E	18.7	15.7
2011-07-01	Tomtaliahtur	60⁰36'16.3"N 65⁰24'08.9"E	17.8	15
2011-07-01	Tomtaliahtur	60⁰36'16.3"N 65⁰24'08.9"E	18.2	15.5
2011-07-01	Tomtaliahtur	60⁰36'16.3"N 65⁰24'08.9"E	17	14.5
2011-07-01	Tomtaliahtur	60⁰36'16.3"N 65⁰24'08.9"E	20	16.7
2011-07-01	Tomtaliahtur	60⁰36'16.3"N 65⁰24'08.9"E	17.5	15.4
2011-07-01	Tomtaliahtur	60⁰36'16.3"N 65⁰24'08.9"E	18	15.3
2011-07-01	Tomtaliahtur	60⁰36'16.3"N 65⁰24'08.9"E	18.4	15.5
2011-07-01	Tomtaliahtur	60⁰36'16.3"N 65⁰24'08.9"E	16.5	13.6
2011-07-01	Tomtaliahtur	60⁰36'16.3"N 65⁰24'08.9"E	18.2	16
2011-07-01	Tomtaliahtur	60⁰36'16.3"N 65⁰24'08.9"E	18	15
2011-07-01	Tomtaliahtur	60⁰36'16.3"N 65⁰24'08.9"E	18.8	15.6
2011-07-01	Tomtaliahtur	60⁰36'16.3"N 65⁰24'08.9"E	18.9	16
2011-07-01	Tomtaliahtur	60⁰36'16.3"N 65⁰24'08.9"E	18	14.8
2011-07-01	Piatunto	63°46'51"N 76°40'40"E	19.2	16.2
2011-07-01	Piatunto	63°46'51"N 76°40'40"E	22.3	17.2
2011-07-01	Piatunto	63°46'51"N 76°40'40"E	18	15.1
2011-07-01	Piatunto	63°46'51"N 76°40'40"E	18.4	15.9
2011-07-01	Piatunto	63°46'51"N 76°40'40"E	20.2	17
2011-07-01	Piatunto	63°46'51"N 76°40'40"E	19.7	16.6
2011-07-01	Piatunto	63°46'51"N 76°40'40"E	17.8	15.4
2011-07-01	Piatunto	63°46'51"N 76°40'40"E	18.3	15.8
2011-07-01	Piatunto	63°46'51"N 76°40'40"E	18	14.6
2011-07-01	Piatunto	63°46'51"N 76°40'40"E	18	15
2011-07-01	Piatunto	63°46'51"N 76°40'40"E	25.2	21.7
2011-07-01	Piatunto	63°46'51"N 76°40'40"E	18.5	16.3
2011-07-01	Piatunto	63°46'51"N 76°40'40"E	20.2	16.3
2011-07-01	Piatunto	63°46'51"N 76°40'40"E	18.5	16.2
2011-07-01	Piatunto	63°46'51"N 76°40'40"E	25.7	22.3
2011-07-01	Dolgiy Sor	59⁰52'12.3"N 71⁰08'54.23"E	18.8	16.4
2011-07-01	Dolgiy Sor	59⁰52'12.3"N 71⁰08'54.23"E	21.1	18.6
2011-07-01	Dolgiy Sor	59⁰52'12.3"N 71⁰08'54.23"E	21.7	19.2
2011-07-01	Dolgiy Sor	59⁰52'12.3"N 71⁰08'54.23"E	21.4	19.1
2011-07-01	Dolgiy Sor	59⁰52'12.3"N 71⁰08'54.23"E	21.5	19
2011-07-01	Dolgiy Sor	59⁰52'12.3"N 71⁰08'54.23"E	19.1	16.9
2011-07-01	Dolgiy Sor	59⁰52'12.3"N 71⁰08'54.23"E	18.6	16.5
2011-07-01	Dolgiy Sor	59⁰52'12.3"N 71⁰08'54.23"E	15.8	14.2
2011-07-01	Dolgiy Sor	59⁰52'12.3"N 71⁰08'54.23"E	21.3	18.9
2011-07-01	Dolgiy Sor	59⁰52'12.3"N 71⁰08'54.23"E	22.2	19.1
2011-07-01	Dolgiy Sor	59⁰52'12.3"N 71⁰08'54.23"E	20.7	18.2
2011-07-01	Dolgiy Sor	59⁰52'12.3"N 71⁰08'54.23"E	21.2	18.9
2011-07-01	Dolgiy Sor	59⁰52'12.3"N 71⁰08'54.23"E	21.6	19.2
2011-07-01	Dolgiy Sor	59⁰52'12.3"N 71⁰08'54.23"E	22	19.2
2011-07-01	Dolgiy Sor	59⁰52'12.3"N 71⁰08'54.23"E	21.3	18.6
2011-07-01	Dolgiy Sor	59⁰52'12.3"N 71⁰08'54.23"E	21.2	18.5
2011-07-01	Dolgiy Sor	59⁰52'12.3"N 71⁰08'54.23"E	21.2	18.7
2011-07-01	Dolgiy Sor	59⁰52'12.3"N 71⁰08'54.23"E	21.3	18.5
2011-07-01	Dolgiy Sor	59⁰52'12.3"N 71⁰08'54.23"E	21.3	19.1
2011-07-01	Ugriumoye	55⁰50'17.6"N 68⁰55'34.7"E	21.5	19.3
2011-07-01	Ugriumoye	55⁰50'17.6"N 68⁰55'34.7"E	21.5	19
2011-07-01	Ugriumoye	55⁰50'17.6"N 68⁰55'34.7"E	21.9	19.3
2011-07-01	Ugriumoye	55⁰50'17.6"N 68⁰55'34.7"E	28.5	25.2
2011-07-01	Ugriumoye	55⁰50'17.6"N 68⁰55'34.7"E	21.6	19.5
2011-07-01	Ugriumoye	55⁰50'17.6"N 68⁰55'34.7"E	21.2	19.1
2011-07-01	Ugriumoye	55⁰50'17.6"N 68⁰55'34.7"E	22.5	20.1
2011-07-01	Ugriumoye	55⁰50'17.6"N 68⁰55'34.7"E	29.9	27
2011-07-01	Ugriumoye	55⁰50'17.6"N 68⁰55'34.7"E	21.6	19.3
2011-07-01	Ugriumoye	55⁰50'17.6"N 68⁰55'34.7"E	21.2	19
2011-07-01	Ugriumoye	55⁰50'17.6"N 68⁰55'34.7"E	20.8	18.4
2011-07-01	Ugriumoye	55⁰50'17.6"N 68⁰55'34.7"E	20.5	18.4
2011-07-01	Ugriumoye	55⁰50'17.6"N 68⁰55'34.7"E	30	26.9
2011-07-01	Ugriumoye	55⁰50'17.6"N 68⁰55'34.7"E	29.9	27
2012-07-01	Entllor	61°41'42.4''N 72°00'27.9''E	17	14.5
2012-07-01	Entllor	61°41'42.4''N 72°00'27.9''E	17.3	14.6
2012-07-01	Entllor	61°41'42.4''N 72°00'27.9''E	17.2	14.5
2012-07-01	Entllor	61°41'42.4''N 72°00'27.9''E	31.3	28.2
2012-07-01	Entllor	61°41'42.4''N 72°00'27.9''E	28.6	25.5
2012-07-01	Entllor	61°41'42.4''N 72°00'27.9''E	22.7	19.7
2012-07-01	Entllor	61°41'42.4''N 72°00'27.9''E	21.7	19.4
2012-07-01	Entllor	61°41'42.4''N 72°00'27.9''E	38	34.5
2012-07-01	Entllor	61°41'42.4''N 72°00'27.9''E	21.5	18.2
2012-07-01	Entllor	61°41'42.4''N 72°00'27.9''E	22.2	19
2012-07-01	Entllor	61°41'42.4''N 72°00'27.9''E	37	33.5
2012-07-01	Entllor	61°41'42.4''N 72°00'27.9''E	16.2	13.9
2012-07-01	Entllor	61°41'42.4''N 72°00'27.9''E	29	25.5
2012-07-01	Entllor	61°41'42.4''N 72°00'27.9''E	21.7	18.8
2012-07-01	Entllor	61°41'42.4''N 72°00'27.9''E	20.2	17.1
2012-07-01	Entllor	61°41'42.4''N 72°00'27.9''E	21	18.2
2012-07-01	Entllor	61°41'42.4''N 72°00'27.9''E	16.3	13.6
2012-07-01	Entllor	61°41'42.4''N 72°00'27.9''E	18.4	13.9
2012-07-01	Entllor	61°41'42.4''N 72°00'27.9''E	19.2	16.5
2012-07-01	Entllor	61°41'42.4''N 72°00'27.9''E	17	14.6
2012-07-01	Entllor	61°41'42.4''N 72°00'27.9''E	16.2	13.8
2012-07-01	Entllor	61°41'42.4''N 72°00'27.9''E	18	15.5
2012-07-01	Entllor	61°41'42.4''N 72°00'27.9''E	21.5	19
2012-07-01	Entllor	61°41'42.4''N 72°00'27.9''E	16.4	14
2012-07-01	Entllor	61°41'42.4''N 72°00'27.9''E	16.9	14.2
2012-07-01	Kachnylor	61°35'54.0''N 73°55'30.6''E	22.8	18.8
2012-07-01	Kachnylor	61°35'54.0''N 73°55'30.6''E	21.7	18.8
2012-07-01	Kachnylor	61°35'54.0''N 73°55'30.6''E	20.4	17.3
2012-07-01	Kachnylor	61°35'54.0''N 73°55'30.6''E	22.9	17.5
2012-07-01	Kachnylor	61°35'54.0''N 73°55'30.6''E	21.3	18.4
2012-07-01	Kachnylor	61°35'54.0''N 73°55'30.6''E	22.1	19
2012-07-01	Kachnylor	61°35'54.0''N 73°55'30.6''E	23.8	20.5
2012-07-01	Kachnylor	61°35'54.0''N 73°55'30.6''E	19.3	16.2
2012-07-01	Kachnylor	61°35'54.0''N 73°55'30.6''E	18.2	16.1
2012-07-01	Kachnylor	61°35'54.0''N 73°55'30.6''E	22.5	19.2
2012-07-01	Kachnylor	61°35'54.0''N 73°55'30.6''E	19.1	16
2012-07-01	Kachnylor	61°35'54.0''N 73°55'30.6''E	16	14.8
2012-07-01	Kachnylor	61°35'54.0''N 73°55'30.6''E	23	19.6
2012-07-01	Kachnylor	61°35'54.0''N 73°55'30.6''E	22.6	19.7
2012-07-01	Kachnylor	61°35'54.0''N 73°55'30.6''E	22	19
2012-07-01	Kachnylor	61°35'54.0''N 73°55'30.6''E	23	23
2012-07-01	Kachnylor	61°35'54.0''N 73°55'30.6''E	24.6	24.6
2012-07-01	Kachnylor	61°35'54.0''N 73°55'30.6''E	19.5	19.5
2012-07-01	Kachnylor	61°35'54.0''N 73°55'30.6''E	21.3	21.3
2012-07-01	Kachnylor	61°35'54.0''N 73°55'30.6''E	25.2	25.2
2012-07-01	Kachnylor	61°35'54.0''N 73°55'30.6''E	22.2	19.1
2012-07-01	Kachnylor	61°35'54.0''N 73°55'30.6''E	22	18.6
2012-07-01	Kachnylor	61°35'54.0''N 73°55'30.6''E	23.1	19.3
2012-07-01	Kachnylor	61°35'54.0''N 73°55'30.6''E	23.1	19.7
2012-07-01	Kachnylor	61°35'54.0''N 73°55'30.6''E	22.4	19.1
2012-07-01	Kachnylor	61°35'54.0''N 73°55'30.6''E	22.3	19.3
2012-07-01	Kachnylor	61°35'54.0''N 73°55'30.6''E	22	18.6
2012-07-01	Kachnylor	61°35'54.0''N 73°55'30.6''E	20.5	17.5
2012-07-01	Kachnylor	61°35'54.0''N 73°55'30.6''E	23.4	19.8
2012-07-01	Kachnylor	61°35'54.0''N 73°55'30.6''E	24.6	20.6
2012-07-01	Syrkoviy Sor	60°04'38.5''N 71°27'24.7''E	21.2	18.5
2012-07-01	Syrkoviy Sor	60°04'38.5''N 71°27'24.7''E	23.2	20.4
2012-07-01	Syrkoviy Sor	60°04'38.5''N 71°27'24.7''E	24.6	21.4
2012-07-01	Syrkoviy Sor	60°04'38.5''N 71°27'24.7''E	18.5	16
2012-07-01	Syrkoviy Sor	60°04'38.5''N 71°27'24.7''E	20.2	17.4
2012-07-01	Syrkoviy Sor	60°04'38.5''N 71°27'24.7''E	22.2	18.9
2012-07-01	Syrkoviy Sor	60°04'38.5''N 71°27'24.7''E	17.4	14.8
2012-07-01	Syrkoviy Sor	60°04'38.5''N 71°27'24.7''E	17.7	15.5
2012-07-01	Syrkoviy Sor	60°04'38.5''N 71°27'24.7''E	16	13.7
2012-07-01	Syrkoviy Sor	60°04'38.5''N 71°27'24.7''E	16.8	14.3
2012-07-01	Syrkoviy Sor	60°04'38.5''N 71°27'24.7''E	26.1	22.3
2012-07-01	Syrkoviy Sor	60°04'38.5''N 71°27'24.7''E	22	19
2012-07-01	Syrkoviy Sor	60°04'38.5''N 71°27'24.7''E	20	17.9
2012-07-01	Syrkoviy Sor	60°04'38.5''N 71°27'24.7''E	28.2	24.7
2012-07-01	Syrkoviy Sor	60°04'38.5''N 71°27'24.7''E	18.1	15.3
2012-07-01	Syrkoviy Sor	60°04'38.5''N 71°27'24.7''E	15.2	13.3
2012-07-01	Syrkoviy Sor	60°04'38.5''N 71°27'24.7''E	25.7	22.9
2012-07-01	Syrkoviy Sor	60°04'38.5''N 71°27'24.7''E	22.4	19.2
2012-07-01	Syrkoviy Sor	60°04'38.5''N 71°27'24.7''E	19.5	16.8
2012-07-01	Syrkoviy Sor	60°04'38.5''N 71°27'24.7''E	26	22.8
2012-07-01	Syrkoviy Sor	60°04'38.5''N 71°27'24.7''E	16.2	13.8
2012-07-01	Syrkoviy Sor	60°04'38.5''N 71°27'24.7''E	15.2	13
2012-07-01	Syrkoviy Sor	60°04'38.5''N 71°27'24.7''E	24.8	20.5
2012-07-01	Syrkoviy Sor	60°04'38.5''N 71°27'24.7''E	20.3	18.6
2012-07-01	Syrkoviy Sor	60°04'38.5''N 71°27'24.7''E	16.3	14
2012-07-01	Beloye	61°10'48.4''N 76°45'46.0''E	27.6	24.3
2012-07-01	Beloye	61°10'48.4''N 76°45'46.0''E	23.1	19.7
2012-07-01	Beloye	61°10'48.4''N 76°45'46.0''E	24	20.9
2012-07-01	Beloye	61°10'48.4''N 76°45'46.0''E	22.2	19
2012-07-01	Beloye	61°10'48.4''N 76°45'46.0''E	22.6	19.3
2012-07-01	Beloye	61°10'48.4''N 76°45'46.0''E	27	23.3
2012-07-01	Beloye	61°10'48.4''N 76°45'46.0''E	21.6	18.6
2012-07-01	Beloye	61°10'48.4''N 76°45'46.0''E	17.2	15.1
2012-07-01	Beloye	61°10'48.4''N 76°45'46.0''E	21.8	19
2012-07-01	Beloye	61°10'48.4''N 76°45'46.0''E	20.5	17.7
2012-07-01	Beloye	61°10'48.4''N 76°45'46.0''E	23.4	20.3
2012-07-01	Beloye	61°10'48.4''N 76°45'46.0''E	26	22.5
2012-07-01	Beloye	61°10'48.4''N 76°45'46.0''E	22.7	19.9
2012-07-01	Beloye	61°10'48.4''N 76°45'46.0''E	25.7	22.3
2012-07-01	Beloye	61°10'48.4''N 76°45'46.0''E	24	20.7
2012-07-01	Beloye	61°10'48.4''N 76°45'46.0''E	26	22.3
2012-07-01	Beloye	61°10'48.4''N 76°45'46.0''E	26.4	23
2012-07-01	Beloye	61°10'48.4''N 76°45'46.0''E	26	22.5
2012-07-01	Beloye	61°10'48.4''N 76°45'46.0''E	21.7	18.9
2012-07-01	Beloye	61°10'48.4''N 76°45'46.0''E	24.1	20.8
2012-07-01	Beloye	61°10'48.4''N 76°45'46.0''E	21.8	19
2012-07-01	Beloye	61°10'48.4''N 76°45'46.0''E	24.5	21
2012-07-01	Beloye	61°10'48.4''N 76°45'46.0''E	22.4	19.3
2012-07-01	Beloye	61°10'48.4''N 76°45'46.0''E	22.7	19.5
2012-07-01	Beloye	61°10'48.4''N 76°45'46.0''E	27.5	23.8
2012-07-01	Beloye	61°10'48.4''N 76°45'46.0''E	27.3	23.5
2012-07-01	Beloye	61°10'48.4''N 76°45'46.0''E	21.9	18.8
2012-07-01	Beloye	61°10'48.4''N 76°45'46.0''E	26	22.2
2012-07-01	Beloye	61°10'48.4''N 76°45'46.0''E	26.5	23.2
2012-07-01	Beloye	61°10'48.4''N 76°45'46.0''E	22.5	19.2
2012-07-01	Beloye	61°10'48.4''N 76°45'46.0''E	24.4	20.8
2012-07-01	Beloye	61°10'48.4''N 76°45'46.0''E	20	17
2012-07-01	Beloye	61°10'48.4''N 76°45'46.0''E	23.8	20.8
2012-07-01	Beloye	61°10'48.4''N 76°45'46.0''E	21.8	18.8
2012-07-01	Beloye	61°10'48.4''N 76°45'46.0''E	21.8	18.8
2012-07-01	Beloye	61°10'48.4''N 76°45'46.0''E	22.7	19.4
2012-07-01	Beloye	61°10'48.4''N 76°45'46.0''E	24	20.7
2012-07-01	Beloye	61°10'48.4''N 76°45'46.0''E	24.5	21.1
2012-07-01	Beloye	61°10'48.4''N 76°45'46.0''E	24.9	21.8
2012-07-01	Beloye	61°10'48.4''N 76°45'46.0''E	23.7	20.5
2012-07-01	Beloye	61°10'48.4''N 76°45'46.0''E	24	20.4
2012-07-01	Beloye	61°10'48.4''N 76°45'46.0''E	21.3	18.4
2012-07-01	Beloye	61°10'48.4''N 76°45'46.0''E	21.7	19
2012-07-01	Beloye	61°10'48.4''N 76°45'46.0''E	21.9	19
2012-07-01	Beloye	61°10'48.4''N 76°45'46.0''E	21.6	19.3
2012-07-01	Beloye	61°10'48.4''N 76°45'46.0''E	23.3	20.4
2012-07-01	Beloye	61°10'48.4''N 76°45'46.0''E	22.6	19.5
2012-07-01	Polyntur	61°11'54.7''N 65°36'08.9''E	12.4	10.6
2012-07-01	Polyntur	61°11'54.7''N 65°36'08.9''E	10.7	9.2
2012-07-01	Polyntur	61°11'54.7''N 65°36'08.9''E	12.3	10.8
2012-07-01	Polyntur	61°11'54.7''N 65°36'08.9''E	11.6	10.1
2012-07-01	Polyntur	61°11'54.7''N 65°36'08.9''E	13	11.5
2012-07-01	Polyntur	61°11'54.7''N 65°36'08.9''E	11.7	10.1
2012-07-01	Polyntur	61°11'54.7''N 65°36'08.9''E	10.7	9.3
2012-07-01	Polyntur	61°11'54.7''N 65°36'08.9''E	11.5	9.8
2012-07-01	Polyntur	61°11'54.7''N 65°36'08.9''E	13.8	11.8
2012-07-01	Polyntur	61°11'54.7''N 65°36'08.9''E	11.5	10.2
2012-07-01	Polyntur	61°11'54.7''N 65°36'08.9''E	22.7	19.8
2012-07-01	Polyntur	61°11'54.7''N 65°36'08.9''E	22.9	20.1
2012-07-01	Polyntur	61°11'54.7''N 65°36'08.9''E	22.3	19.9
2012-07-01	Polyntur	61°11'54.7''N 65°36'08.9''E	13.2	11.3
2012-07-01	Polyntur	61°11'54.7''N 65°36'08.9''E	12.6	11
2012-07-01	Polyntur	61°11'54.7''N 65°36'08.9''E	11.6	9.9
2012-07-01	Polyntur	61°11'54.7''N 65°36'08.9''E	12.4	10.6
2012-07-01	Polyntur	61°11'54.7''N 65°36'08.9''E	12.6	10.8
2012-07-01	Polyntur	61°11'54.7''N 65°36'08.9''E	11.8	10.2
2012-07-01	Polyntur	61°11'54.7''N 65°36'08.9''E	11.8	10.1
2012-07-01	Polyntur	61°11'54.7''N 65°36'08.9''E	12.2	10.5
2012-07-01	Polyntur	61°11'54.7''N 65°36'08.9''E	11.1	9.7
2012-07-01	Polyntur	61°11'54.7''N 65°36'08.9''E	23.3	20.6
2012-07-01	Polyntur	61°11'54.7''N 65°36'08.9''E	21.1	18.7
2012-07-01	Polyntur	61°11'54.7''N 65°36'08.9''E	13	11.4
2012-07-01	Polyntur	61°11'54.7''N 65°36'08.9''E	12.3	10.6
2012-07-01	Polyntur	61°11'54.7''N 65°36'08.9''E	11.5	10
2012-07-01	Polyntur	61°11'54.7''N 65°36'08.9''E	27.2	23.6
2012-07-01	Polyntur	61°11'54.7''N 65°36'08.9''E	12.2	10.6
2012-07-01	Severnaya Sosva	63°11'00''N 63°42'00''E	26.8	23
2012-07-01	Severnaya Sosva	63°11'00''N 63°42'00''E	29.2	25
2012-07-01	Severnaya Sosva	63°11'00''N 63°42'00''E	24.8	21.5
2012-07-01	Severnaya Sosva	63°11'00''N 63°42'00''E	29.3	25.3
2012-07-01	Severnaya Sosva	63°11'00''N 63°42'00''E	20.7	17.8
2012-07-01	Severnaya Sosva	63°11'00''N 63°42'00''E	29.1	25
2012-07-01	Severnaya Sosva	63°11'00''N 63°42'00''E	25	21.6
2012-07-01	Severnaya Sosva	63°11'00''N 63°42'00''E	26.8	23
2012-07-01	Severnaya Sosva	63°11'00''N 63°42'00''E	29.5	26.5
2012-07-01	Severnaya Sosva	63°11'00''N 63°42'00''E	24.5	21.2
2012-07-01	Severnaya Sosva	63°11'00''N 63°42'00''E	23.2	20
2012-07-01	Severnaya Sosva	63°11'00''N 63°42'00''E	20.3	17.7
2012-07-01	Severnaya Sosva	63°11'00''N 63°42'00''E	24.8	21.4
2012-07-01	Severnaya Sosva	63°11'00''N 63°42'00''E	23.6	20.5
2012-07-01	Severnaya Sosva	63°11'00''N 63°42'00''E	34.6	30
2012-07-01	Severnaya Sosva	63°11'00''N 63°42'00''E	23.7	20.3
2012-07-01	Severnaya Sosva	63°11'00''N 63°42'00''E	26.6	23
2012-07-01	Severnaya Sosva	63°11'00''N 63°42'00''E	24.2	20.9
2012-07-01	Severnaya Sosva	63°11'00''N 63°42'00''E	23.2	20
2012-07-01	Severnaya Sosva	63°11'00''N 63°42'00''E	24.1	20.7
2012-07-01	Severnaya Sosva	63°11'00''N 63°42'00''E	25	22.1
2012-07-01	Severnaya Sosva	63°11'00''N 63°42'00''E	22.3	19.2
